# Supplementary material for: Skeletal muscle DNA methylation: Effects of exercise and HIV
Source: Aging Cell. 2023 Nov 3;23(1):e14025. doi: 10.1111/acel.14025 (PMC10776118; doi:10.1111/acel.14025)
Supplement: Supplementary file 1 — Table S1 [file ACEL-23-e14025-s001.xls]

## Sheet: ST1. DMPs baseline HIV v Con
Supplementary Table 1. Differentially methylationed probes in people with HIV and uninfected controls at baseline
Row.names	logFC	AveExpr	t	B	P-value	Q-value	Chr	Position	Strand	Relation_to_Island	UCSC_RefGene_Name	UCSC_RefGene_Group
cg05239841	0.416074	-1.1457	8.85396	11.2257	4.04739e-13	3.06551e-07	chr11	13300784	-	S_Shore	ARNTL;ARNTL;ARNTL;ARNTL;ARNTL;ARNTL	5'UTR;5'UTR;5'UTR;5'UTR;5'UTR;5'UTR
cg10679756	0.435684	-0.0699096	8.56252	10.646	2.36421e-12	8.95333e-07	chr7	151191536	+	OpenSea	RHEB	Body
cg10453719	1.12331	-4.46084	8.31496	10.1423	1.01167e-11	2.55414e-06	chr4	165305050	-	Island	MARCH1	TSS1500
cg22350926	-0.430627	-3.81449	-7.83526	9.13738	2.87738e-11	5.44836e-06	chr8	27632599	+	S_Shore	ESCO2	5'UTR
cg17555373	1.3863	-3.67403	7.99506	9.47638	6.2237e-11	8.51481e-06	chr13	53775108	-	Island
cg12548899	0.748554	0.448502	7.9806	9.44588	6.74525e-11	8.51481e-06	chr21	45193984	+	N_Shore	CSTB	3'UTR
cg17842918	1.86428	-3.908	7.95175	9.38493	7.91636e-11	8.56556e-06	chr13	113540400	+	Island	ATP11A;ATP11A	3'UTR;3'UTR
cg19149693	0.63967	1.11246	7.77651	9.01169	2.06871e-10	1.95857e-05	chr3	114599007	+	OpenSea	ZBTB20;ZBTB20	5'UTR;5'UTR
cg16738453	0.420043	0.49067	7.73906	8.9313	2.53313e-10	2.04494e-05	chr1	57029014	-	OpenSea	PPAP2B;PPAP2B	Body;Body
cg24713204	0.636294	-2.55764	7.72724	8.90586	2.69993e-10	2.04494e-05	chr19	57019373	+	Island	ZNF471	5'UTR
cg17486097	0.75329	-4.6556	7.49327	8.39793	9.34965e-10	6.4377e-05	chr8	35093411	-	Island	UNC5D	Body
cg00087906	1.40476	-3.40223	7.43488	8.26983	1.26733e-09	7.77694e-05	chr16	55513415	+	Island	MMP2	1stExon
cg15094819	0.638173	-3.45959	7.42488	8.24782	1.33482e-09	7.77694e-05	chr17	11501999	-	Island	DNAH9	1stExon
cg19707040	0.858371	-4.78502	7.40504	8.20415	1.47915e-09	8.00223e-05	chr2	79740185	+	Island	CTNNA2;CTNNA2;CTNNA2;CTNNA2	1stExon;1stExon;5'UTR;5'UTR
cg25843003	-0.67205	0.277883	-7.0831	7.48675	1.68106e-09	8.48827e-05	chr6	31431312	+	OpenSea	HCP5	3'UTR
cg07790747	0.603718	1.78061	7.36219	8.10958	1.84481e-09	8.73294e-05	chr16	56266223	+	OpenSea	GNAO1;GNAO1	Body;Body
cg26033526	-0.858416	3.26756	-6.97719	7.24731	2.89038e-09	0.000128776	chr6	32819858	+	N_Shore	TAP1	Body
cg00952789	0.640392	0.0581817	7.25479	7.8713	3.19182e-09	0.000134306	chr21	28215206	+	N_Shore	ADAMTS1	Body
cg01887459	0.413516	0.794777	7.22435	7.80345	3.72304e-09	0.000147039	chr15	41315499	-	OpenSea	INO80;INO80	Body;Body
cg09084106	0.417902	-0.153169	7.21602	7.78487	3.88272e-09	0.000147039	chr17	20904603	+	OpenSea	USP22	3'UTR
cg08421685	0.85034	-4.20377	7.19217	7.73158	4.3779e-09	0.00015466	chr3	238611	+	Island	CHL1	TSS200
cg05201970	0.87327	-4.4189	7.18704	7.72009	4.49235e-09	0.00015466	chr5	45696206	-	Island	HCN1;HCN1	5'UTR;1stExon
cg12916562	0.753487	2.56019	7.17798	7.69982	4.70121e-09	0.000154814	chr7	94539852	-	S_Shelf	PPP1R9A;PPP1R9A;PPP1R9A;PPP1R9A;PPP1R9A	Body;1stExon;1stExon;1stExon;Body
cg26366087	0.601933	1.85453	7.16498	7.67071	5.01768e-09	0.000158351	chr2	121574902	+	OpenSea	GLI2	Body
cg19716920	0.584098	1.16892	7.06249	7.44029	8.3526e-09	0.000253052	chr9	130095379	-	OpenSea	GARNL3;GARNL3;GARNL3	Body;Body;Body
cg22534145	1.19677	-4.24243	7.04692	7.40514	9.01951e-09	0.000260042	chr20	23015936	-	Island	SSTR4	TSS200
cg27608402	-1.25335	1.5668	-6.74421	6.71489	9.26997e-09	0.000260042	chr3	152787564	+	OpenSea
cg04757411	0.861689	1.03996	7.01763	7.33893	1.04169e-08	0.000269904	chr13	76259545	+	OpenSea	LMO7	Body
cg14552267	0.580328	1.34194	7.01032	7.32238	1.07972e-08	0.000269904	chr2	45823379	-	OpenSea	SRBD1	Body
cg27440466	0.643357	2.3953	7.0101	7.3219	1.08084e-08	0.000269904	chr8	86291263	+	OpenSea	CA1;CA1;CA1;CA1;CA1;CA1	TSS1500;TSS1500;TSS1500;TSS1500;TSS1500;TSS1500
cg09907509	1.59271	-4.05276	7.00565	7.31182	1.1047e-08	0.000269904	chr13	37248244	+	Island	C13orf36;C13orf36	5'UTR;1stExon
cg17907419	0.835877	2.47638	6.95885	7.20568	1.38837e-08	0.000328611	chr7	129471004	+	OpenSea	UBE2H;UBE2H;UBE2H	3'UTR;3'UTR;3'UTR
cg00724911	0.652713	1.80927	6.94678	7.17827	1.47225e-08	0.000332669	chr1	43317695	-	OpenSea	ZNF691;ZNF691	3'UTR;3'UTR
cg02834046	0.497266	2.995	6.94385	7.17161	1.49336e-08	0.000332669	chr5	41186136	+	OpenSea	C6;C6	Body;Body
cg12968540	0.509478	0.821213	6.93722	7.15653	1.54225e-08	0.000333744	chr22	41572924	+	OpenSea	EP300	Body
cg04369350	0.759044	1.78691	6.89212	7.05381	1.91824e-08	0.00040358	chr7	157216599	-	Island
cg10836392	1.04765	-3.72958	6.87263	7.00933	2.10699e-08	0.000420996	chr22	44258132	-	Island	SULT4A1	1stExon
cg18499250	0.442227	1.75025	6.87212	7.00816	2.11219e-08	0.000420996	chr3	37947470	-	OpenSea	CTDSPL;CTDSPL	Body;Body
cg25516823	0.625447	1.30559	6.8207	6.89055	2.7023e-08	0.000524804	chr7	157216670	-	Island
cg24103044	-0.528726	0.581318	-6.50187	6.15308	2.99656e-08	0.000567402	chr6	30039801	+	S_Shore	RNF39;RNF39	Body;Body
cg15696906	0.907346	-3.77763	6.76224	6.75636	3.56827e-08	0.000659177	chr13	38444134	+	Island	TRPC4;TRPC4;TRPC4;TRPC4;TRPC4;TRPC4	TSS200;TSS200;TSS200;TSS200;TSS200;TSS200
cg12010784	1.12202	-4.60494	6.72324	6.6666	4.28955e-08	0.000773554	chr22	23487588	-	Island	RAB36	1stExon
cg08450369	0.682953	1.51249	6.70685	6.62881	4.63326e-08	0.000816105	chr9	122631404	-	OpenSea
cg02147905	0.467878	2.36887	6.69404	6.59924	4.92042e-08	0.000846988	chr14	102814857	-	OpenSea	CINP	3'UTR
cg15603424	1.09826	-3.68866	6.68731	6.58369	5.07813e-08	0.000854711	chr11	13300592	+	Island	ARNTL;ARNTL;ARNTL	5'UTR;5'UTR;5'UTR
cg27639348	0.274828	-0.0498294	6.65568	6.51057	5.88716e-08	0.000943566	chr16	14204906	-	OpenSea	MKL2	5'UTR
cg02492205	0.689203	-0.126304	6.65182	6.50164	5.99401e-08	0.000943566	chr16	30016775	+	OpenSea	INO80E	3'UTR
cg17809280	0.644031	1.36542	6.64899	6.49509	6.07353e-08	0.000943566	chr17	2649988	-	N_Shelf
cg23847712	0.964537	-3.25755	6.6479	6.49257	6.10436e-08	0.000943566	chr4	9783196	-	Island	DRD5	TSS200
cg26032238	0.831231	2.53326	6.62421	6.43769	6.81525e-08	0.00103238	chr1	231155695	-	OpenSea	MIR1182;FAM89A	TSS200;Body
cg14043991	0.57269	1.18181	6.61856	6.42458	6.9963e-08	0.00103903	chr12	122807390	-	OpenSea	CLIP1;CLIP1;CLIP1	Body;Body;Body
cg08134671	0.442806	0.698175	6.58699	6.3513	8.09688e-08	0.00117935	chr19	2542837	-	N_Shore	GNG7	5'UTR
cg12685846	0.92012	-5.21214	6.57863	6.33188	8.41522e-08	0.00120259	chr15	30114814	+	Island	TJP1;TJP1	TSS200;TSS200
cg01020774	0.645415	1.84252	6.53707	6.23517	1.01866e-07	0.00142877	chr16	85197540	-	S_Shore
cg18915452	1.07839	-4.32261	6.51296	6.17897	1.13743e-07	0.00155155	chr10	133999471	-	Island	DPYSL4	TSS1500
cg08996445	0.332681	-0.0473116	6.5111	6.17462	1.14717e-07	0.00155155	chr16	70700420	-	S_Shelf	MTSS1L	Body
cg12497181	0.432735	0.0896795	6.50305	6.15584	1.19005e-07	0.00156076	chr3	36933055	-	OpenSea	TRANK1	Body
cg23004625	0.54999	-2.70814	6.50211	6.15364	1.19519e-07	0.00156076	chr1	160002365	-	S_Shore	PIGM	TSS1500
cg04202836	0.719081	2.34577	6.47321	6.08613	1.36312e-07	0.00172893	chr5	158203925	+	OpenSea	EBF1;EBF1;EBF1	Body;Body;Body
cg02881541	0.474782	0.991027	6.47216	6.08368	1.36962e-07	0.00172893	chr4	170110442	-	OpenSea	SH3RF1	Body
cg07002602	0.714253	2.67736	6.43387	5.99404	1.62884e-07	0.00199282	chr17	17124752	-	Island	FLCN;FLCN	Body;Body
cg18846518	0.730583	1.77516	6.43092	5.98715	1.65062e-07	0.00199282	chr17	8274637	+	OpenSea	KRBA2;KRBA2	1stExon;5'UTR
cg22734676	0.549014	1.81614	6.42999	5.98495	1.65761e-07	0.00199282	chr4	185139478	-	OpenSea	ENPP6	TSS1500
cg13558754	1.40165	-3.54167	6.41056	5.93939	1.80922e-07	0.00214112	chr19	36247867	+	Island	HSPB6;C19orf55	1stExon;TSS1500
cg07671858	0.834821	-4.62456	6.40485	5.92601	1.85622e-07	0.00216294	chr10	75407585	-	Island	SYNPO2L;SYNPO2L	Body;Body
cg13957485	0.48128	2.80247	6.39448	5.90166	1.94471e-07	0.00223172	chr22	21258874	+	OpenSea
cg26098709	0.540958	1.20012	6.37862	5.86441	2.08795e-07	0.00236033	chr13	49078808	-	OpenSea	RCBTB2;RCBTB2;RCBTB2;RCBTB2	Body;Body;Body;Body
cg05303986	0.443276	2.8464	6.34945	5.79581	2.37848e-07	0.00261538	chr4	40937566	+	OpenSea	APBB2;APBB2;APBB2	Body;Body;Body
cg07020001	0.64571	-2.24562	6.34906	5.79489	2.38263e-07	0.00261538	chr12	122019031	+	S_Shore	KDM2B;KDM2B	TSS200;TSS1500
cg01771213	0.713699	1.19897	6.33916	5.77157	2.49006e-07	0.00269426	chr1	57735838	+	OpenSea	DAB1	Body
cg09985163	0.698237	0.275849	6.32659	5.74198	2.6331e-07	0.00280891	chr19	7187927	+	OpenSea	INSR;INSR	Body;Body
cg05292016	0.378797	0.0111524	6.30715	5.69615	2.87016e-07	0.00298087	chr14	80683182	-	OpenSea	DIO2;DIO2-AS1	5'UTR;Body
cg08776622	0.510061	-0.282659	6.30693	5.69562	2.87302e-07	0.00298087	chr3	152992568	+	OpenSea
cg23823076	-0.85839	4.404	-5.99531	4.95502	3.06296e-07	0.00312389	chr15	91432732	+	OpenSea	FES;FES;FES;FES;FES;FES;FES;FES	Body;Body;Body;Body;ExonBnd;ExonBnd;ExonBnd;ExonBnd
cg11420827	0.611997	1.56333	6.2853	5.64458	3.16123e-07	0.00312389	chr2	236770974	+	N_Shelf	AGAP1;AGAP1	Body;Body
cg26588779	0.559281	0.43097	6.285	5.64387	3.16543e-07	0.00312389	chrX	64940589	-	OpenSea	MSN	Body
cg25079218	0.528685	3.54874	6.28426	5.64212	3.17584e-07	0.00312389	chr10	134836799	+	S_Shore
cg18977541	0.712392	-3.54828	6.28105	5.63453	3.22116e-07	0.00312785	chr10	102381532	-	OpenSea
cg03388025	0.598586	-3.16077	6.27734	5.62578	3.27423e-07	0.00313913	chr16	89894329	-	Island	SPIRE2	TSS1500
cg15859867	0.672945	1.62073	6.27209	5.61336	3.35093e-07	0.00314345	chr12	57735981	+	OpenSea
cg22633280	1.07547	-4.37327	6.27135	5.61163	3.36173e-07	0.00314345	chr10	110671907	+	Island
cg00672359	1.12444	-3.97092	6.26761	5.60279	3.41757e-07	0.00315669	chr9	137967411	-	Island	OLFM1;OLFM1;OLFM1;OLFM1	5'UTR;1stExon;5'UTR;1stExon
cg14559388	-0.892601	-4.33272	-5.96432	4.8808	3.51118e-07	0.00320408	chr19	1457211	-	Island	APC2	Body
cg14781356	0.451696	1.34334	6.24215	5.54258	3.82199e-07	0.00344619	chr8	143373411	-	OpenSea	TSNARE1	Body
cg09756599	0.611562	-0.790503	6.23567	5.52723	3.93223e-07	0.0035004	chr7	71564199	+	OpenSea	CALN1;CALN1	Body;Body
cg00587532	0.522715	1.70107	6.23308	5.52111	3.97694e-07	0.0035004	chr9	100639513	+	OpenSea
cg24496475	1.1073	-4.12699	6.22837	5.50995	4.05985e-07	0.0035004	chr4	1400189	-	Island
cg26596855	0.446227	-0.297864	6.22797	5.509	4.06699e-07	0.0035004	chr20	1305162	-	N_Shore	SDCBP2;SDCBP2;SDCBP2-AS1;SDCBP2-AS1;SDCBP2-AS1;FKBP1A-SDCBP2	5'UTR;5'UTR;TSS1500;TSS1500;TSS1500;Body
cg27329091	0.857251	0.897195	6.22154	5.49377	4.18295e-07	0.00355976	chr2	213698049	+	Island
cg16306996	0.480434	-3.59168	6.21046	5.46754	4.39018e-07	0.00367682	chr12	124456214	-	N_Shore	CCDC92;CCDC92;CCDC92;CCDC92;CCDC92;CCDC92	5'UTR;5'UTR;5'UTR;5'UTR;5'UTR;5'UTR
cg23508264	0.823548	0.0976137	6.20904	5.46415	4.41759e-07	0.00367682	chr11	62415024	-	S_Shore	GANAB;GANAB;INTS5	TSS1500;TSS1500;Body
cg05813995	0.3311	-2.45317	6.20567	5.45617	4.483e-07	0.0036907	chr1	227975007	+	N_Shore
cg06325354	0.378155	1.05239	6.19753	5.43686	4.64488e-07	0.00378285	chr20	42168736	-	OpenSea	L3MBTL1;L3MBTL1	Body;Body
cg09079495	0.509376	2.95509	6.18574	5.4089	4.88931e-07	0.00393956	chr18	3265960	+	S_Shelf	MYL12B;MYL12B;MYL12B	5'UTR;5'UTR;5'UTR
cg07295996	0.664943	-5.07791	6.17933	5.39368	5.02738e-07	0.00398638	chr9	13279186	-	Island	MPDZ;MPDZ;MPDZ	5'UTR;5'UTR;5'UTR
cg12508357	0.502885	1.49435	6.17817	5.39094	5.05268e-07	0.00398638	chr19	56666113	+	OpenSea	ZNF444;ZNF444	Body;Body
cg02752958	0.702881	2.01969	6.17257	5.37764	5.17696e-07	0.00404232	chr7	76029788	+	Island	ZP3;SRCRB4D	5'UTR;Body
cg00830283	0.747234	2.7034	6.16901	5.36919	5.25755e-07	0.00406336	chr1	145743676	+	OpenSea	PDZK1	5'UTR
cg24337090	0.581302	2.36813	6.1534	5.33209	5.62526e-07	0.00423884	chr11	11578126	-	OpenSea	GALNT18	Body
cg06095115	0.595601	-0.348985	6.15182	5.32834	5.66379e-07	0.00423884	chr16	78056626	+	OpenSea	CLEC3A	1stExon
cg02807220	0.46397	-1.49835	6.15039	5.32494	5.69896e-07	0.00423884	chr20	45986862	-	OpenSea	ZMYND8;ZMYND8;ZMYND8;ZMYND8;ZMYND8;ZMYND8;ZMYND8;ZMYND8;ZMYND8;ZMYND8;ZMYND8;ZMYND8;ZMYND8;ZMYND8;ZMYND8;ZMYND8;ZMYND8;ZMYND8	TSS1500;TSS1500;TSS1500;TSS1500;TSS1500;TSS1500;TSS1500;TSS1500;TSS1500;TSS1500;TSS1500;TSS1500;TSS1500;TSS1500;TSS1500;TSS1500;TSS1500;TSS1500
cg10132208	1.1264	-4.17136	6.14756	5.31823	5.76895e-07	0.00423884	chr19	58545542	+	Island	ZSCAN1	5'UTR
cg01187505	0.67194	-5.03606	6.14594	5.31436	5.80962e-07	0.00423884	chr11	26353622	-	Island	ANO3	TSS200
cg11462099	0.852365	-2.46173	6.14551	5.31334	5.82039e-07	0.00423884	chr13	113540512	+	Island	ATP11A;ATP11A	3'UTR;3'UTR
cg13977235	0.737342	2.52841	6.13565	5.2899	6.07338e-07	0.00438096	chr19	33172072	+	S_Shelf
cg25136495	1.24739	-3.524	6.12607	5.26711	6.32931e-07	0.00450271	chr12	6729718	-	Island	LPAR5;LPAR5	Body;Body
cg24489344	0.501137	1.01447	6.12414	5.26251	6.38224e-07	0.00450271	chr22	46457998	+	Island
cg25067242	-0.532558	0.654369	-5.82354	4.54242	6.47758e-07	0.00450271	chr1	115881259	+	Island	NGF	TSS1500
cg23106160	0.600991	1.27337	6.12061	5.25411	6.47996e-07	0.00450271	chr15	64361673	+	OpenSea
cg20468314	0.452472	1.92309	6.11559	5.24216	6.62138e-07	0.00455786	chr7	99101200	-	N_Shore	ZKSCAN5;ZKSCAN5	TSS1500;TSS1500
cg00086941	0.565947	3.36649	6.11355	5.2373	6.67969e-07	0.00455786	chr3	124034100	+	OpenSea	KALRN;KALRN	Body;Body
cg07015393	0.727677	-4.81676	6.11001	5.22888	6.78196e-07	0.00458633	chr7	150946356	+	S_Shore	SMARCD3;SMARCD3;SMARCD3	TSS1500;Body;Body
cg06254264	0.404654	-3.13656	6.10743	5.22274	6.85743e-07	0.00459633	chr22	39189559	+	N_Shore	DNAL4	5'UTR
cg27604999	0.624903	1.08134	6.10217	5.21021	7.01409e-07	0.00466009	chr12	48554247	-	S_Shelf
cg12023239	-0.256747	4.54252	-5.78862	4.4582	7.52472e-07	0.00492245	chr7	24948593	-	OpenSea	OSBPL3	5'UTR
cg06797385	0.297652	0.198007	6.08496	5.16919	7.55084e-07	0.00492245	chr16	30018105	+	OpenSea	DOC2A	Body
cg16553462	0.611577	1.84048	6.08332	5.16529	7.60394e-07	0.00492245	chr16	89486594	-	N_Shore	ANKRD11;ANKRD11;ANKRD11;ANKRD11	Body;5'UTR;5'UTR;5'UTR
cg02592957	0.513164	0.852687	6.07237	5.13916	7.96847e-07	0.00511471	chr3	189999465	+	OpenSea
cg15586429	1.02153	-4.78776	6.06314	5.11714	8.2885e-07	0.00522591	chr2	150187225	-	Island	LYPD6;LYPD6;LYPD6	1stExon;5'UTR;5'UTR
cg08046411	0.914528	2.47722	6.06179	5.11392	8.3364e-07	0.00522591	chr11	1979572	+	S_Shore
cg26133769	0.674829	-3.21309	6.06026	5.11027	8.39088e-07	0.00522591	chr4	30723855	-	Island	PCDH7;PCDH7;PCDH7	1stExon;Body;1stExon
cg18111924	0.711186	3.04914	6.05951	5.10848	8.4177e-07	0.00522591	chr5	111015539	-	OpenSea
cg00469269	0.655819	2.61289	6.04795	5.08087	8.84255e-07	0.00544504	chr2	241534583	-	N_Shore	CAPN10;CAPN10;CAPN10;CAPN10	Body;Body;Body;Body
cg11524513	0.546517	2.07294	6.04397	5.07138	8.99326e-07	0.00549317	chr2	227860106	-	OpenSea	RHBDD1;RHBDD1	Body;Body
cg16951455	0.730394	2.00123	6.02981	5.03754	9.55074e-07	0.0057578	chr7	141116401	-	OpenSea	TMEM178B	Body
cg02238808	0.462285	0.185054	6.02912	5.03591	9.57853e-07	0.0057578	chr18	60730465	+	OpenSea
cg09439867	-0.466379	2.83567	-5.72813	4.31203	9.73616e-07	0.00580647	chr10	120018076	+	OpenSea
cg01169610	0.493756	2.58091	6.02124	5.01705	9.90411e-07	0.00586048	chr2	99135471	+	OpenSea	INPP4A;INPP4A;INPP4A;INPP4A	5'UTR;5'UTR;5'UTR;5'UTR
cg27384342	0.420281	1.30919	6.01865	5.01087	1.00131e-06	0.00587907	chr16	3658374	+	N_Shelf	BTBD12	Body
cg06943668	0.367427	1.49792	6.00761	4.98447	1.04919e-06	0.00607586	chr2	102755847	-	N_Shelf
cg01369750	0.6546	-4.81591	6.00723	4.98356	1.05088e-06	0.00607586	chr8	688018	-	Island
cg12762039	0.437982	-0.133275	6.00454	4.97712	1.06289e-06	0.0060988	chr13	73833939	+	OpenSea
cg04957663	0.824347	0.896116	6.00048	4.96739	1.0813e-06	0.00615776	chr6	29587487	+	OpenSea	GABBR1;GABBR1;GABBR1	Body;Body;Body
cg16541879	0.297134	2.79135	5.99723	4.95963	1.0962e-06	0.00619605	chr17	29247881	-	N_Shore	ADAP2	TSS1500
cg07275757	0.578493	2.71986	5.98664	4.93427	1.14629e-06	0.00641443	chr4	149189974	+	OpenSea	NR3C2;NR3C2	Body;Body
cg24493244	0.91561	0.959735	5.9855	4.93155	1.15178e-06	0.00641443	chr22	20900778	-	OpenSea	MED15;MED15;MED15;MED15;MED15;MED15	Body;Body;Body;Body;Body;Body
cg24180369	0.322671	-0.370027	5.97682	4.91075	1.19466e-06	0.0066047	chr1	160002964	-	S_Shore	PIGM	TSS1500
cg00131893	-0.403228	3.45112	-5.67701	4.18829	1.2081e-06	0.00663057	chr8	1892956	+	N_Shore	ARHGEF10	Body
cg01553125	0.713547	2.30377	5.96839	4.89057	1.23773e-06	0.00670006	chr4	146855044	-	N_Shelf	ZNF827;ZNF827	Body;Body
cg02277735	0.475148	0.519809	5.96826	4.89023	1.23845e-06	0.00670006	chr9	97857908	-	OpenSea
cg07136998	0.519775	-4.29998	5.95539	4.8594	1.30712e-06	0.00697604	chr5	168728081	-	Island	SLIT3;SLIT3	5'UTR;1stExon
cg17407259	0.770793	-1.11715	5.95526	4.85907	1.30788e-06	0.00697604	chr20	11900083	-	OpenSea	BTBD3;BTBD3;BTBD3;BTBD3;BTBD3;BTBD3	5'UTR;Body;Body;Body;5'UTR;Body
cg25726664	0.354864	-3.61907	5.95328	4.85433	1.31877e-06	0.006983	chr7	42277807	+	Island	GLI3	TSS1500
cg14473312	0.33857	0.802583	5.95136	4.84974	1.32939e-06	0.006983	chr8	145160216	-	S_Shore	MAF1;SHARPIN;SHARPIN	5'UTR;TSS1500;TSS1500
cg16023943	-0.295156	0.229925	-5.65288	4.12979	1.33685e-06	0.006983	chr10	27541331	-	Island	LOC387646	TSS200
cg08411802	0.328	-1.56813	5.93862	4.81918	1.4022e-06	0.00727419	chr16	31499964	+	Island	SLC5A2;SLC5A2	Body;Body
cg12483476	0.343793	-5.60254	5.92724	4.79185	1.47048e-06	0.00757653	chr5	178421711	+	Island	GRM6	1stExon
cg20520365	0.285563	2.79374	5.92121	4.77738	1.50792e-06	0.00770935	chr20	32250069	-	N_Shore	NECAB3;NECAB3;C20orf144	Body;Body;TSS200
cg21402921	0.341367	-5.06048	5.91983	4.77407	1.51662e-06	0.00770935	chr15	27112305	-	Island	GABRA5;GABRA5;GABRA5	1stExon;5'UTR;5'UTR
cg11270364	0.469115	1.57003	5.91631	4.76562	1.53902e-06	0.0077711	chr8	80672475	+	OpenSea
cg18686527	0.478369	-4.71452	5.91012	4.75075	1.57922e-06	0.00787454	chr17	27044685	+	Island	RAB34;RAB34;RAB34;RAB34;RAB34;RAB34;RAB34;RAB34;RAB34	Body;Body;5'UTR;Body;5'UTR;1stExon;Body;Body;1stExon
cg11117460	0.382913	0.74045	5.90838	4.74656	1.5907e-06	0.00787454	chr11	67982542	+	S_Shore
cg16538874	0.501763	1.5398	5.9075	4.74446	1.5965e-06	0.00787454	chr14	100913191	-	OpenSea	WDR25;WDR25	Body;Body
cg05522554	0.310955	-5.09856	5.90681	4.7428	1.6011e-06	0.00787454	chr8	41625190	-	Island	ANK1;ANK1;ANK1;ANK1;ANK1	Body;Body;Body;Body;Body
cg11544653	0.564972	2.71486	5.89954	4.72532	1.65026e-06	0.00804976	chr8	145600598	-	S_Shelf	ADCK5	Body
cg27664565	0.506942	2.73397	5.89841	4.72262	1.65798e-06	0.00804976	chr17	43396177	+	S_Shore
cg02318048	0.507303	-0.50939	5.88735	4.69603	1.73587e-06	0.00832749	chr8	92975117	+	OpenSea	RUNX1T1;RUNX1T1;RUNX1T1;RUNX1T1;RUNX1T1;RUNX1T1;RUNX1T1;RUNX1T1;RUNX1T1;RUNX1T1;RUNX1T1;RUNX1T1;RUNX1T1;RUNX1T1;RUNX1T1	Body;Body;Body;Body;Body;Body;Body;Body;Body;Body;Body;Body;Body;Body;Body
cg21375490	0.30787	1.57199	5.88545	4.69146	1.74958e-06	0.00832749	chr7	157411039	+	S_Shore	PTPRN2;PTPRN2;PTPRN2	Body;Body;Body
cg20529655	0.430875	1.94176	5.88531	4.69111	1.75064e-06	0.00832749	chr6	133289633	+	OpenSea
cg19954286	-0.393863	3.91675	-5.58496	3.96493	1.77396e-06	0.00832749	chr6	167536056	-	OpenSea	CCR6;CCR6	5'UTR;TSS200
cg07883149	0.507588	1.21776	5.88208	4.68337	1.77417e-06	0.00832749	chr1	163038423	+	OpenSea	RGS4;RGS4;RGS4;RGS4	TSS1500;TSS1500;5'UTR;1stExon
cg15769714	0.36748	0.993798	5.88069	4.68002	1.78443e-06	0.00832749	chr4	25052156	+	OpenSea
cg05752393	1.23466	-3.34619	5.87965	4.67751	1.79215e-06	0.00832749	chr18	43418829	+	Island	SIGLEC15	Body
cg18026055	0.450285	0.618518	5.87781	4.67308	1.80586e-06	0.00833205	chr6	32729596	+	Island	HLA-DQB2	Body
cg26730543	-0.412043	0.921359	-5.57912	3.95073	1.81741e-06	0.00833205	chr6	30039600	+	S_Shore	RNF39;RNF39	Body;Body
cg07096859	0.438984	0.648785	5.87511	4.6666	1.82613e-06	0.00833205	chr5	112530799	-	OpenSea	MCC;MCC	Body;Body
cg13590504	0.422595	2.48211	5.86142	4.63366	1.93244e-06	0.0087137	chr22	38607598	-	N_Shelf	MAFF;MAFF;MAFF;MAFF	5'UTR;5'UTR;5'UTR;5'UTR
cg06297909	0.913126	1.37495	5.86075	4.63204	1.93783e-06	0.0087137	chr22	46457096	-	Island
cg20261499	-0.474063	0.150392	-5.5605	3.90545	1.96281e-06	0.0087137	chr6	26175632	-	S_Shelf
cg04293501	0.612727	3.58968	5.85686	4.62269	1.96915e-06	0.0087137	chr2	114037465	-	S_Shore	PAX8;PAX8;PAX8;PAX8	TSS1500;TSS1500;TSS1500;TSS1500
cg25016420	-0.381075	3.62548	-5.55937	3.9027	1.97198e-06	0.0087137	chr20	12989053	-	OpenSea	SPTLC3	TSS1500
cg12106899	1.10596	-4.39935	5.85412	4.61607	1.99159e-06	0.0087137	chr16	6069069	-	Island	RBFOX1;RBFOX1;RBFOX1	TSS1500;TSS200;TSS200
cg11442744	0.443818	0.00901229	5.85344	4.61444	1.99715e-06	0.0087137	chr22	32067800	+	OpenSea
cg00638797	1.36708	1.0013	5.85288	4.61308	2.00181e-06	0.0087137	chr15	52447793	+	OpenSea	GNB5;GNB5	Body;Body
cg01372016	0.771969	1.54944	5.84658	4.59793	2.05439e-06	0.00873727	chr9	100636253	+	OpenSea
cg16736612	0.308823	0.365239	5.84641	4.59752	2.05585e-06	0.00873727	chr3	49316785	-	S_Shore	USP4;USP4	Body;Body
cg19234708	0.499148	1.53489	5.84588	4.59624	2.06037e-06	0.00873727	chr18	10145704	+	OpenSea
cg01818220	0.666961	-5.01647	5.84561	4.59558	2.06269e-06	0.00873727	chr9	23821773	+	Island	ELAVL2;ELAVL2;ELAVL2;ELAVL2	1stExon;5'UTR;5'UTR;TSS1500
cg26465715	0.392695	3.10736	5.84534	4.59495	2.06491e-06	0.00873727	chr10	102023686	-	N_Shelf	CWF19L1	Body
cg13504105	0.955917	1.27541	5.8365	4.57364	2.14146e-06	0.00901084	chr2	97511188	+	OpenSea	ANKRD23	TSS1500
cg15316832	-0.344037	4.09377	-5.53672	3.8476	2.16474e-06	0.0090585	chr15	59427671	+	OpenSea
cg20795685	0.509545	-0.441146	5.82467	4.54514	2.24809e-06	0.00935559	chr12	92872642	+	OpenSea
cg04449479	1.14142	-4.57644	5.8146	4.52087	2.34284e-06	0.00964459	chr9	137967397	-	Island	OLFM1;OLFM1;OLFM1;OLFM1	5'UTR;1stExon;5'UTR;1stExon
cg00032376	0.402401	-0.584881	5.81459	4.52083	2.34301e-06	0.00964459	chr20	31315599	+	OpenSea	COMMD7;COMMD7	Body;Body
cg08939021	0.515537	1.462	5.81136	4.51306	2.37415e-06	0.00971997	chr12	132264764	-	S_Shore	SFRS8	Body
cg16973385	0.663661	-0.492295	5.80978	4.50925	2.38956e-06	0.00973046	chr1	154680825	+	OpenSea	KCNN3;KCNN3;KCNN3	Body;Body;Body
cg14570995	0.362659	0.856457	5.80484	4.49733	2.43838e-06	0.00987615	chr17	43364393	-	OpenSea	MAP3K14;MAP3K14	ExonBnd;Body
cg05732750	0.587552	-5.03279	5.79822	4.48135	2.50532e-06	0.0100933	chr7	6704045	+	Island
cg12055133	0.468827	0.243587	5.78842	4.4577	2.6076e-06	0.0104498	chr17	80550633	-	OpenSea	FOXK2	Body
cg00970396	0.463128	-4.6323	5.78286	4.44428	2.66742e-06	0.0105388	chr16	9107199	-	OpenSea
cg26666292	0.530931	-2.08761	5.78277	4.44408	2.66832e-06	0.0105388	chr13	113540557	+	Island	ATP11A;ATP11A	3'UTR;3'UTR
cg26658816	0.413347	-0.552947	5.78248	4.44336	2.67155e-06	0.0105388	chr3	156795456	+	OpenSea
cg21434327	0.343634	0.922201	5.77975	4.43678	2.70139e-06	0.0106013	chr6	108993153	+	OpenSea	FOXO3;FOXO3	3'UTR;3'UTR
cg09366379	0.583704	2.12371	5.77697	4.43008	2.73212e-06	0.0106483	chr16	87905824	+	S_Shelf
cg18113591	0.600438	2.95519	5.77527	4.42597	2.75113e-06	0.0106483	chr7	86832458	-	OpenSea	TMEM243	Body
cg03643838	0.758466	3.34109	5.77337	4.42138	2.7725e-06	0.0106483	chr11	1978156	-	Island
cg04960571	0.474137	0.766254	5.77238	4.41899	2.78365e-06	0.0106483	chr12	53680102	-	OpenSea	ESPL1	Body
cg10057126	-0.661229	2.73536	-5.47523	3.69785	2.78368e-06	0.0106483	chr4	77819792	-	S_Shore	ANKRD56	TSS1500
cg01428589	0.838189	-4.33188	5.77057	4.41461	2.80431e-06	0.0106733	chr19	33167718	+	Island	RGS9BP	1stExon
cg21542427	-0.570104	2.63126	-5.46906	3.6828	2.85445e-06	0.0107282	chr10	102379307	-	OpenSea
cg01239870	0.461139	2.10936	5.76448	4.39991	2.87454e-06	0.0107282	chr16	27481556	+	OpenSea	GTF3C1	Body
cg10696654	-0.730225	2.83464	-5.46479	3.67238	2.90444e-06	0.0107282	chr11	131614875	-	OpenSea	NTM	Body
cg24455808	0.991457	1.42325	5.76134	4.39233	2.91145e-06	0.0107282	chr11	1977381	-	N_Shore	MRPL23	Body
cg09567854	0.451339	0.920138	5.76089	4.39124	2.91677e-06	0.0107282	chr21	18423513	+	OpenSea
cg00735667	1.10369	-4.70424	5.76021	4.3896	2.92483e-06	0.0107282	chr3	74663796	+	Island
cg13573746	0.694897	2.09751	5.75983	4.38867	2.92938e-06	0.0107282	chr1	41204786	+	OpenSea	NFYC;NFYC;NFYC;NFYC;NFYC	Body;Body;Body;Body;Body
cg10458276	0.69588	2.76189	5.75961	4.38813	2.93204e-06	0.0107282	chr1	229750627	+	OpenSea	TAF5L;TAF5L	5'UTR;5'UTR
cg17960573	0.439585	2.41007	5.74906	4.36264	3.06027e-06	0.0111436	chr17	42437056	-	N_Shelf	FAM171A2	Body
cg15137874	-0.455629	1.90848	-5.44976	3.63574	3.08699e-06	0.0111685	chr14	21084408	-	OpenSea
cg13752562	0.330885	-0.316774	5.74614	4.35558	3.09673e-06	0.0111685	chr9	26668086	+	OpenSea
cg09644238	0.985895	1.71353	5.74497	4.35276	3.11136e-06	0.0111685	chr3	52437676	-	OpenSea	BAP1	Body
cg19634902	0.432512	0.0190633	5.73827	4.33657	3.19691e-06	0.0113089	chr2	202517413	+	OpenSea	MPP4	Body
cg14406727	0.472237	0.402161	5.7377	4.33519	3.20428e-06	0.0113089	chr2	65577769	+	OpenSea	SPRED2;SPRED2	Body;Body
cg22864200	0.569717	1.25022	5.7371	4.33373	3.21213e-06	0.0113089	chr14	78392114	+	OpenSea	ADCK1;ADCK1;ADCK1;ADCK1	ExonBnd;ExonBnd;Body;Body
cg05227773	0.61736	2.01915	5.73698	4.33344	3.21365e-06	0.0113089	chr16	72817808	+	N_Shelf	ZFHX3;ZFHX3	3'UTR;3'UTR
cg03930524	0.359181	-0.657946	5.7361	4.33132	3.22511e-06	0.0113089	chr5	172380977	+	OpenSea
cg03240747	0.435699	2.36589	5.73398	4.32618	3.25296e-06	0.011332	chr2	9668004	-	OpenSea	ADAM17	Body
cg14650495	-0.514897	1.78474	-5.43617	3.60257	3.26163e-06	0.011332	chr5	158743807	-	OpenSea	IL12B;IL12B	ExonBnd;Body
cg03962691	-0.453917	-1.29384	-5.43107	3.59013	3.32952e-06	0.011515	chr1	115881130	-	Island	NGF	TSS1500
cg20908326	0.636346	1.57831	5.7251	4.30471	3.37172e-06	0.011608	chr11	35808321	+	OpenSea	TRIM44	Body
cg07055616	1.10704	-4.47251	5.72235	4.29805	3.40941e-06	0.0116847	chr10	134600600	+	Island	NKX6-2	TSS1500
cg16847315	0.336254	-0.702454	5.71876	4.28938	3.4591e-06	0.0118015	chr7	116139414	-	N_Shore	CAV2;CAV2	TSS200;TSS200
cg06808751	0.62197	-4.72293	5.71486	4.27995	3.51388e-06	0.0119347	chr8	54163693	-	Island	OPRK1	5'UTR
cg02481442	0.61243	2.08257	5.71085	4.27023	3.57116e-06	0.0120751	chr22	45709689	-	S_Shelf	FAM118A;FAM118A	5'UTR;5'UTR
cg02717454	0.583619	-2.69326	5.70751	4.26215	3.6195e-06	0.0121305	chr16	3928799	+	N_Shore	CREBBP;CREBBP	Body;Body
cg07909285	0.681762	-5.27824	5.70751	4.26214	3.61959e-06	0.0121305	chr8	106330885	-	Island	ZFPM2	TSS1500
cg01972875	0.380056	-4.98623	5.70235	4.24966	3.69548e-06	0.0122087	chr16	67563389	+	Island	FAM65A	5'UTR
cg09365942	0.63078	2.3965	5.70199	4.24879	3.70084e-06	0.0122087	chr7	40345722	-	OpenSea	SUGCT;SUGCT;SUGCT;SUGCT	Body;Body;Body;Body
cg27053358	0.312874	1.5493	5.70148	4.24755	3.70845e-06	0.0122087	chr14	104032835	+	S_Shelf	APOPT1;APOPT1;APOPT1;APOPT1;APOPT1;APOPT1	Body;Body;Body;Body;Body;Body
cg14730445	0.650776	-5.36131	5.70083	4.24598	3.71814e-06	0.0122087	chr12	101603581	+	Island	SLC5A8	1stExon
cg22747133	0.475881	0.860003	5.69898	4.2415	3.74586e-06	0.0122087	chr2	218552984	+	OpenSea	DIRC3	Body
cg10775173	0.362587	0.917948	5.69836	4.23999	3.75527e-06	0.0122087	chr7	151534032	+	OpenSea	PRKAG2	Body
cg26619943	0.576278	1.59227	5.69736	4.23758	3.77032e-06	0.0122087	chr16	87868008	+	OpenSea	SLC7A5	Body
cg14640783	0.626699	1.32365	5.69726	4.23734	3.77186e-06	0.0122087	chr14	52406801	-	OpenSea	GNG2;GNG2;GNG2	5'UTR;5'UTR;5'UTR
cg13873813	0.387422	-5.84306	5.69136	4.22305	3.86234e-06	0.0124483	chr16	22825440	+	Island	HS3ST2	TSS1500
cg11177980	0.934182	-3.83865	5.68811	4.21518	3.91303e-06	0.0125529	chr1	41982115	-	S_Shore	HIVEP3;HIVEP3	Body;Body
cg03496122	0.811281	-4.77502	5.68717	4.21289	3.92793e-06	0.0125529	chr3	26664404	-	Island	LRRC3B;LRRC3B	1stExon;5'UTR
cg19836549	-0.525602	-1.02753	-5.38369	3.47445	4.02879e-06	0.0127726	chr7	51798400	-	OpenSea
cg21785997	0.431537	0.736246	5.6775	4.18947	4.08317e-06	0.0127726	chr5	171749168	-	OpenSea
cg03470331	0.630495	2.83405	5.67615	4.18621	4.1052e-06	0.0127726	chr15	93958397	-	OpenSea
cg22399051	0.473469	2.02156	5.67607	4.186	4.10664e-06	0.0127726	chr2	27299151	-	OpenSea
cg24518814	0.505001	1.46711	5.67524	4.18399	4.1203e-06	0.0127726	chr4	123764694	+	OpenSea	FGF2	Body
cg21946006	0.537059	-3.64296	5.6749	4.18317	4.12589e-06	0.0127726	chr2	8817010	-	Island
cg15590387	0.314099	-3.39003	5.6747	4.18268	4.12924e-06	0.0127726	chr17	49009145	+	Island
cg03651895	0.704083	-4.76119	5.67455	4.18233	4.13159e-06	0.0127726	chr2	131594923	+	Island
cg20779964	1.06052	-4.08503	5.67329	4.17927	4.15258e-06	0.0127845	chr20	54580070	-	Island	CBLN4	TSS200
cg10792987	0.634138	-1.42278	5.67229	4.17685	4.16921e-06	0.0127845	chr19	18575406	+	S_Shelf	ELL	Body
cg02632800	0.413215	1.10606	5.66243	4.15295	4.33688e-06	0.0131478	chr11	119291765	-	N_Shore	THY1	5'UTR
cg15641060	0.702837	2.95404	5.66121	4.14999	4.3581e-06	0.0131478	chr11	1977951	-	N_Shore
cg09605634	0.414763	0.649531	5.65949	4.14583	4.38806e-06	0.0131478	chr13	36521538	-	OpenSea	DCLK1	Body
cg20293716	0.549307	-4.28328	5.65928	4.14531	4.39185e-06	0.0131478	chr3	122514443	+	Island	DIRC2	Body
cg26962618	0.87109	-3.89668	5.65897	4.14456	4.39725e-06	0.0131478	chr15	70767183	-	OpenSea
cg01789162	0.385136	-0.560482	5.65824	4.1428	4.41002e-06	0.0131478	chr11	67170158	+	S_Shore	PPP1CA;PPP1CA;PPP1CA;TBC1D10C;TBC1D10C;TBC1D10C	TSS1500;TSS1500;TSS1500;TSS1500;TSS1500;TSS1500
cg10530883	0.46587	-4.70923	5.65752	4.14105	4.42275e-06	0.0131478	chr5	3596207	+	Island	IRX1;IRX1	1stExon;5'UTR
cg05388840	1.27164	-4.36576	5.65697	4.13971	4.43255e-06	0.0131478	chr1	41981911	-	Island	HIVEP3;HIVEP3	Body;Body
cg17109552	0.511115	1.53191	5.6544	4.13348	4.47818e-06	0.0131478	chr14	81790174	-	OpenSea	STON2;STON2	Body;Body
cg00929635	1.03334	-3.47868	5.65396	4.13241	4.48613e-06	0.0131478	chr20	44035918	+	Island	DBNDD2;DBNDD2;DBNDD2;DBNDD2;SYS1-DBNDD2;DBNDD2;DBNDD2	5'UTR;5'UTR;TSS1500;TSS1500;Body;5'UTR;5'UTR
cg07433228	0.534191	0.463831	5.65368	4.13173	4.49113e-06	0.0131478	chr22	28536141	+	OpenSea	TTC28	Body
cg20107302	0.376886	0.998452	5.65341	4.13107	4.49598e-06	0.0131478	chr12	57663734	+	OpenSea	R3HDM2	Body
cg18104012	0.436609	-4.97381	5.65224	4.12823	4.51703e-06	0.0131585	chr3	62358241	+	Island	FEZF2	Body
cg03666441	0.611159	-4.71919	5.64671	4.11483	4.61768e-06	0.0133729	chr17	7254671	+	Island	KCTD11;ACAP1	TSS1500;Body
cg09765505	0.428112	1.46867	5.64497	4.11062	4.64974e-06	0.0133729	chr1	45107692	-	OpenSea	RNF220	Body
cg05184377	0.922708	-3.99992	5.64451	4.10949	4.65832e-06	0.0133729	chr10	50976646	+	Island
cg25783579	0.383637	-3.63703	5.64435	4.10911	4.66125e-06	0.0133729	chr7	87936385	+	OpenSea	STEAP4	TSS200
cg22301233	0.318191	-0.173383	5.63699	4.09125	4.7999e-06	0.0137187	chr7	157177223	-	OpenSea	DNAJB6;DNAJB6	Body;Body
cg16777199	0.432963	1.44763	5.63053	4.07559	4.92471e-06	0.0140226	chr11	46764813	+	OpenSea
cg04203453	-0.589168	0.152664	-5.32751	3.3371	5.04095e-06	0.0142104	chr8	96504381	+	OpenSea
cg09261886	-0.316205	2.89688	-5.3272	3.33634	5.04711e-06	0.0142104	chr9	136777274	-	OpenSea	VAV2;VAV2	Body;Body
cg26923490	0.659095	-4.62417	5.62344	4.05838	5.06538e-06	0.0142104	chr19	49575475	-	Island	KCNA7	1stExon
cg17650614	-0.399895	3.59753	-5.32556	3.33232	5.08013e-06	0.0142104	chr1	153226113	-	OpenSea
cg20040168	0.520828	1.49968	5.62249	4.05608	5.08449e-06	0.0142104	chr18	24302761	-	OpenSea
cg03743119	0.597378	-3.76359	5.61858	4.04657	5.16411e-06	0.0143789	chr15	66995412	+	Island	SMAD6;SMAD6;SMAD6	5'UTR;1stExon;Body
cg10068330	0.3419	0.392608	5.61767	4.04437	5.18276e-06	0.0143789	chr2	152622650	-	OpenSea
cg25759381	0.467238	1.07199	5.61228	4.03128	5.29465e-06	0.0146357	chr22	19118539	-	N_Shore	TSSK2;DGCR14;TSSK2	1stExon;3'UTR;5'UTR
cg01445663	0.735084	2.05794	5.60963	4.02483	5.35065e-06	0.0147368	chr20	33892651	+	OpenSea	UQCC1;UQCC1;UQCC1	Body;Body;Body
cg00214698	0.292311	0.195583	5.60519	4.01407	5.4454e-06	0.0149434	chr13	21579097	+	OpenSea	LATS2	Body
cg04350311	0.466069	-1.91458	5.60287	4.00842	5.49572e-06	0.0149517	chr22	37821982	-	N_Shore	ELFN2	5'UTR
cg15674572	0.465837	3.19593	5.60218	4.00675	5.51072e-06	0.0149517	chr5	38463080	+	OpenSea	EGFLAM;EGFLAM;EGFLAM;EGFLAM	Body;Body;Body;Body
cg15981071	0.612423	-0.283741	5.60165	4.00546	5.52229e-06	0.0149517	chr15	79576432	+	S_Shore	ANKRD34C-AS1;ANKRD34C	TSS200;5'UTR
cg00884040	0.711824	-5.15323	5.60141	4.00489	5.52738e-06	0.0149517	chr16	6069401	-	Island	RBFOX1;RBFOX1;RBFOX1;RBFOX1;RBFOX1	TSS1500;1stExon;1stExon;5'UTR;5'UTR
cg09540961	0.624405	-3.8726	5.59754	3.99548	5.6127e-06	0.0151284	chr20	4229561	+	Island	ADRA1D	1stExon
cg10132097	0.345715	0.192484	5.59181	3.98156	5.74126e-06	0.0153915	chr22	26153670	+	OpenSea	MYO18B	5'UTR
cg27570233	0.460897	1.76132	5.59138	3.98052	5.75095e-06	0.0153915	chr17	80561387	-	S_Shore	FOXK2	3'UTR
cg14329285	0.417773	0.727334	5.58843	3.97334	5.81843e-06	0.0154613	chr3	8911424	+	OpenSea
cg04969688	0.299925	-2.93299	5.58753	3.97117	5.83892e-06	0.0154613	chr15	30114816	+	Island	TJP1;TJP1	TSS200;TSS200
cg03783940	0.414544	0.199781	5.58693	3.9697	5.8529e-06	0.0154613	chr11	84382635	-	OpenSea	DLG2;DLG2;DLG2	Body;Body;Body
cg24602245	0.439798	1.51926	5.58648	3.9686	5.86336e-06	0.0154613	chr1	3706705	-	S_Shelf	LRRC47	Body
cg12204149	0.655882	0.0311407	5.58496	3.96491	5.89859e-06	0.0154613	chr17	43124246	+	OpenSea	DCAKD;DCAKD;DCAKD;DCAKD	5'UTR;5'UTR;5'UTR;5'UTR
cg23862925	0.50442	0.78465	5.58377	3.96202	5.92629e-06	0.0154613	chr4	37244248	-	N_Shore
cg14649073	0.415535	0.488109	5.58328	3.96084	5.93765e-06	0.0154613	chr13	113437118	-	N_Shelf	ATP11A;ATP11A	Body;Body
cg02515646	0.362777	0.79299	5.58257	3.95911	5.95442e-06	0.0154613	chr12	57663141	-	OpenSea	R3HDM2	Body
cg27050153	0.368458	-2.67891	5.5823	3.95845	5.96075e-06	0.0154613	chr14	102030110	+	Island
cg27365282	0.389775	3.0044	5.58026	3.95349	6.0089e-06	0.015533	chrX	55933846	+	OpenSea
cg11207150	-0.367176	-0.906368	-5.27968	3.22003	6.09063e-06	0.0156699	chr14	37119869	-	S_Shelf
cg18182399	1.07202	-4.5637	5.5758	3.94266	6.11533e-06	0.0156699	chr2	220283175	+	N_Shore	DES;DES	1stExon;5'UTR
cg09260148	0.274585	3.42168	5.57525	3.94131	6.12868e-06	0.0156699	chr4	141287584	-	OpenSea	SCOC-AS1;SCOC;SCOC;SCOC;SCOC;SCOC	Body;Body;Body;Body;Body;Body
cg07805362	-0.49702	2.60005	-5.27744	3.21454	6.14463e-06	0.0156699	chr7	17166915	+	OpenSea
cg12703333	0.355903	0.106533	5.5737	3.93754	6.16621e-06	0.0156722	chr10	76962548	-	OpenSea
cg02124773	0.430287	0.631463	5.57279	3.93533	6.18836e-06	0.0156759	chr9	129752696	+	OpenSea	RALGPS1;RALGPS1;RALGPS1;RALGPS1	Body;Body;Body;Body
cg05041795	0.843073	1.51522	5.56665	3.92041	6.33951e-06	0.0159931	chr8	1365749	+	S_Shore
cg20347755	0.38752	3.27878	5.566	3.91882	6.35583e-06	0.0159931	chr21	32815384	+	OpenSea	TIAM1	5'UTR
cg27353725	-0.374655	4.31533	-5.26796	3.19133	6.37809e-06	0.015996	chr17	78239193	+	S_Shelf	RNF213;RNF213	Body;Body
cg01532010	0.312636	-1.86948	5.56351	3.91277	6.41829e-06	0.0160437	chr19	57107283	+	S_Shore	ZNF71	5'UTR
cg15953602	0.796263	-4.27484	5.56231	3.90986	6.44855e-06	0.0160663	chr8	75896720	-	Island	CRISPLD1	TSS200
cg14925865	0.269687	0.376432	5.55904	3.9019	6.53206e-06	0.0161931	chr1	27873349	-	N_Shore	AHDC1	3'UTR
cg27182529	0.619381	1.24604	5.55864	3.90093	6.54221e-06	0.0161931	chr16	528479	+	N_Shelf	RAB11FIP3;RAB11FIP3	Body;Body
cg06082548	0.527814	-4.70413	5.55501	3.89211	6.63604e-06	0.0163551	chr10	134598908	-	Island	NKX6-2	Body
cg02976900	0.603673	1.56277	5.55406	3.88979	6.66089e-06	0.0163551	chr18	77152474	-	N_Shore
cg14250048	0.359517	0.766548	5.55265	3.88635	6.69794e-06	0.0163551	chr10	135340785	-	N_Shore	20	TSS200
cg00793961	0.393786	1.0681	5.55212	3.88509	6.71165e-06	0.0163551	chr7	138610703	-	OpenSea	KIAA1549;KIAA1549	Body;Body
cg06001343	0.708934	1.64001	5.551	3.88236	6.74121e-06	0.0163551	chr12	123737606	-	OpenSea	C12orf65;C12orf65;C12orf65	5'UTR;5'UTR;5'UTR
cg22857963	1.20804	-3.34464	5.55094	3.88221	6.74287e-06	0.0163551	chr8	144358043	+	Island	GLI4	Body
cg17894755	0.519267	-3.40715	5.55018	3.88037	6.76291e-06	0.0163551	chr10	104535794	-	OpenSea	C10orf26;C10orf26	TSS200;Body
cg16832975	0.834493	3.53414	5.54953	3.87876	6.78039e-06	0.0163551	chr10	134593532	-	Island	INPP5A	Body
cg27518976	0.590387	-0.541339	5.54763	3.87415	6.83103e-06	0.016425	chr1	23886730	+	S_Shore	ID3	TSS1500
cg10451760	0.827451	-4.02343	5.54626	3.87081	6.86779e-06	0.0164449	chrX	136649093	-	Island	ZIC3	1stExon
cg01201782	0.292752	1.65286	5.54501	3.86778	6.90141e-06	0.0164449	chr16	1652449	-	OpenSea	IFT140	Body
cg23661013	-0.273319	3.14658	-5.24773	3.14179	6.90487e-06	0.0164449	chr12	121415506	-	N_Shore	HNF1A	TSS1500
cg03688501	-0.242479	4.43079	-5.24695	3.13986	6.92619e-06	0.0164449	chr1	56475269	+	OpenSea
cg04774470	0.623628	1.53498	5.53811	3.85099	7.0904e-06	0.0167822	chr2	241324066	+	OpenSea
cg02869210	-0.434432	4.23899	-5.2391	3.12062	7.14235e-06	0.0168525	chr12	113758871	+	OpenSea	SLC8B1;SLC8B1	ExonBnd;Body
cg02984279	0.38832	0.272829	5.53329	3.83926	7.22531e-06	0.0169953	chr13	33929502	+	OpenSea	STARD13	Body
cg17772171	1.01337	-4.30126	5.53227	3.83678	7.25419e-06	0.0170104	chr6	144608178	+	Island
cg02854902	0.430003	2.19655	5.53107	3.83385	7.28845e-06	0.017038	chr11	111312361	+	OpenSea
cg03701355	0.394476	1.67968	5.52921	3.82932	7.34162e-06	0.0171095	chr2	2507741	+	OpenSea
cg10802414	0.291106	3.60751	5.52767	3.82558	7.38586e-06	0.0171598	chr1	155252776	+	OpenSea	HCN3	Body
cg00911446	0.590573	3.72325	5.52645	3.82261	7.42104e-06	0.0171888	chr1	7520079	+	OpenSea	CAMTA1	Body
cg25729445	0.501626	-5.0035	5.52379	3.81614	7.49852e-06	0.0172364	chr6	29595347	+	Island	GABBR1;GABBR1;GABBR1	Body;1stExon;Body
cg19168575	0.427917	-0.372647	5.5234	3.81519	7.50985e-06	0.0172364	chr12	104679896	+	N_Shore	TXNRD1;TXNRD1;TXNRD1;TXNRD1;TXNRD1;TXNRD1;TXNRD1	TSS1500;TSS1500;TSS1500;TSS1500;TSS1500;TSS1500;Body
cg17159757	0.344043	3.46779	5.5234	3.81519	7.50988e-06	0.0172364	chr14	37671686	-	OpenSea	MIPOL1;MIPOL1;MIPOL1	5'UTR;5'UTR;5'UTR
cg18833958	0.563113	-3.35037	5.52014	3.80725	7.60613e-06	0.0174046	chr6	33421468	+	N_Shore	ZBTB9	TSS1500
cg16209869	0.240651	0.181289	5.51904	3.80457	7.63883e-06	0.0174268	chr1	226054853	+	OpenSea	TMEM63A;TMEM63A	ExonBnd;Body
cg21826699	0.320497	-0.855497	5.51722	3.80015	7.69312e-06	0.0174979	chr12	80794439	-	OpenSea
cg22321808	0.840519	0.652218	5.51612	3.79747	7.7262e-06	0.0175159	chr2	47257584	+	OpenSea	TTC7A	Body
cg02153332	0.496654	1.03284	5.51486	3.79438	7.76444e-06	0.0175159	chr21	33969758	+	OpenSea
cg17762124	0.563151	2.39207	5.51466	3.7939	7.77042e-06	0.0175159	chr2	175838435	+	OpenSea	CHN1;CHN1	Body;Body
cg01918824	0.444842	1.26255	5.51171	3.78671	7.8603e-06	0.0175795	chr1	117637184	-	OpenSea	TTF2;MIR942	Body;TSS200
cg19427600	0.256653	-0.401974	5.51092	3.7848	7.88432e-06	0.0175795	chr12	94683151	+	OpenSea	PLXNC1	Body
cg15212442	-0.307062	2.2726	-5.21317	3.05709	7.9028e-06	0.0175795	chrX	152668466	-	S_Shore
cg04595857	0.427505	1.3014	5.51006	3.78271	7.91077e-06	0.0175795	chr19	47769905	-	S_Shore	CCDC9	Body
cg15179400	0.511768	-0.246302	5.50994	3.7824	7.91467e-06	0.0175795	chr1	15670452	+	OpenSea	FHAD1	Body
cg13628814	0.47045	1.48697	5.50842	3.77872	7.96141e-06	0.0176316	chr6	2919612	+	OpenSea
cg15645757	0.274995	0.585183	5.50733	3.77607	7.99523e-06	0.0176549	chr1	154521578	-	OpenSea	UBE2Q1	3'UTR
cg07729842	0.4084	0.53408	5.50655	3.77415	8.01972e-06	0.0176575	chr12	123757337	+	S_Shore	CDK2AP1	TSS1500
cg23043946	0.279091	-0.798617	5.50155	3.76197	8.17734e-06	0.0178424	chr11	60906977	+	OpenSea	VPS37C	5'UTR
cg18261944	0.398525	0.724277	5.50151	3.76188	8.17842e-06	0.0178424	chr10	81200991	-	N_Shelf	ZCCHC24	Body
cg09869950	0.447808	2.1772	5.50125	3.76125	8.18674e-06	0.0178424	chr1	59783505	+	OpenSea	FGGY;FGGY	5'UTR;5'UTR
cg05871694	0.304546	-3.03078	5.5009	3.76039	8.19793e-06	0.0178424	chr2	177053503	+	Island	HOXD1;HOXD1	1stExon;5'UTR
cg07842649	0.591846	2.00132	5.49602	3.7485	8.35493e-06	0.018132	chr12	124433888	-	OpenSea	CCDC92;CCDC92;CCDC92;CCDC92;CCDC92;CCDC92	5'UTR;5'UTR;5'UTR;5'UTR;5'UTR;5'UTR
cg00628918	0.583182	1.43103	5.4928	3.74067	8.45987e-06	0.0183073	chr2	218552866	-	OpenSea	DIRC3	Body
cg02871960	0.455633	0.799067	5.49038	3.73476	8.53986e-06	0.0184277	chr6	11747325	+	OpenSea	ADTRP;ADTRP	Body;Body
cg07565505	0.304005	-5.15861	5.48829	3.72968	8.60923e-06	0.0185246	chr5	1887300	-	Island
cg18560264	0.449981	1.52274	5.48554	3.72297	8.70168e-06	0.0185414	chr3	52324089	-	S_Shelf	GLYCTK;GLYCTK;GLYCTK;GLYCTK;GLYCTK;GLYCTK	Body;5'UTR;Body;Body;5'UTR;Body
cg02951345	0.414188	3.3961	5.48446	3.72034	8.73817e-06	0.0185414	chr22	29662506	+	N_Shore	RHBDD3;EWSR1;EWSR1;EWSR1;EWSR1;EWSR1	5'UTR;TSS1500;TSS1500;TSS1500;TSS1500;TSS1500
cg01552272	0.92692	-4.39072	5.4843	3.71995	8.74363e-06	0.0185414	chr20	13976096	-	Island	MACROD2	TSS200
cg14727777	0.395636	-0.319467	5.48428	3.71989	8.74446e-06	0.0185414	chr4	140201652	+	S_Shore	C4orf49	TSS200
cg05070887	0.435875	1.33325	5.48396	3.71912	8.7552e-06	0.0185414	chr2	217279540	+	S_Shore	SMARCAL1;SMARCAL1	Body;Body
cg18821198	0.622474	0.592047	5.4837	3.71849	8.76392e-06	0.0185414	chr19	45369068	-	OpenSea	PVRL2;PVRL2	Body;Body
cg09420469	0.535493	3.31886	5.47204	3.69005	9.16894e-06	0.0193025	chr3	32202428	-	OpenSea	GPD1L	Body
cg23941787	0.517297	2.48566	5.47188	3.68966	9.17463e-06	0.0193025	chr19	39090701	+	S_Shelf	MAP4K1;MAP4K1	Body;Body
cg25716428	0.41012	3.49204	5.47113	3.68785	9.20108e-06	0.0193046	chr17	39184318	+	OpenSea	KRTAP1-5	TSS1500
cg02106850	0.717195	-4.83089	5.4693	3.68338	9.26644e-06	0.019388	chr6	85474093	-	Island	TBX18	TSS200
cg08722586	0.638424	1.36793	5.46516	3.67328	9.41604e-06	0.0196467	chr7	2046821	+	S_Shelf	MAD1L1;MAD1L1;MAD1L1	Body;Body;Body
cg02987481	-0.458965	0.483923	-5.16714	2.94421	9.44751e-06	0.0196582	chr1	115881544	-	S_Shore	NGF	TSS1500
cg20442748	0.504602	2.4614	5.46157	3.66453	9.54756e-06	0.019812	chr12	120732501	-	OpenSea
cg19179667	0.757031	3.67943	5.4603	3.66143	9.59452e-06	0.019855	chr10	12872585	-	OpenSea
cg14707961	0.427352	0.116497	5.45819	3.65629	9.67286e-06	0.0199626	chr6	129691120	+	OpenSea	LAMA2;LAMA2;LAMA2;LAMA2	ExonBnd;ExonBnd;Body;Body
cg21870884	0.26599	-2.18618	5.45469	3.64776	9.80435e-06	0.0200831	chr1	200842429	-	Island	GPR25	1stExon
cg01143426	0.384123	1.35443	5.45443	3.64713	9.814e-06	0.0200831	chr1	43812393	+	N_Shore	MPL	Body
cg04402122	0.256899	-1.03906	5.45392	3.64588	9.83345e-06	0.0200831	chr16	1544648	-	S_Shore	TELO2	Body
cg00955686	0.34605	1.1444	5.45382	3.64563	9.83733e-06	0.0200831	chr1	36620450	-	N_Shore	MAP7D1	TSS1500
cg19738724	0.460909	1.12898	5.45251	3.64243	9.88724e-06	0.0201308	chr1	69897662	-	OpenSea
cg26900686	0.708478	2.85006	5.44989	3.63605	9.98742e-06	0.0201622	chr16	49802060	+	OpenSea	ZNF423	Body
cg00879667	0.356542	0.840301	5.44754	3.63031	1.00784e-05	0.0201622	chr19	5915215	+	Island	CAPS;CAPS	Body;Body
cg08184652	0.684197	-4.54372	5.44744	3.63007	1.00823e-05	0.0201622	chr2	162270993	+	Island
cg11746851	0.280172	-1.79891	5.44739	3.62994	1.00843e-05	0.0201622	chr9	129988279	-	Island
cg16653703	0.42941	1.19473	5.44639	3.62751	1.0123e-05	0.0201622	chr12	92967976	+	OpenSea
cg15058465	0.360054	1.55944	5.44635	3.6274	1.01248e-05	0.0201622	chr7	36118645	+	OpenSea
cg06906472	1.15743	-5.20311	5.4463	3.62729	1.01266e-05	0.0201622	chr2	107502801	-	Island	ST6GAL2;ST6GAL2;ST6GAL2	TSS200;5'UTR;5'UTR
cg19831893	0.865704	2.30302	5.44541	3.62512	1.01613e-05	0.0201622	chr2	37313112	-	S_Shore	GPATCH11;GPATCH11	5'UTR;Body
cg25358167	0.65585	0.0486451	5.44532	3.62489	1.0165e-05	0.0201622	chr1	168378335	+	OpenSea	LOC100505918	Body
cg23855920	0.382073	2.38231	5.44522	3.62465	1.01689e-05	0.0201622	chr8	103764916	+	OpenSea
cg07628705	0.303146	-2.08685	5.44453	3.62298	1.01957e-05	0.0201627	chr14	51339074	+	Island	ABHD12B;ABHD12B	5'UTR;Body
cg22989251	0.377671	1.04314	5.44359	3.62068	1.02327e-05	0.020173	chr1	41841698	+	OpenSea	FOXO6	Body
cg08193293	0.485541	1.97538	5.44145	3.61547	1.03173e-05	0.020173	chr11	130536640	-	OpenSea
cg10270293	0.482237	-3.89065	5.44138	3.6153	1.03201e-05	0.020173	chr16	4654666	+	OpenSea
cg26855918	0.405557	-4.31411	5.44103	3.61444	1.0334e-05	0.020173	chr3	64431038	-	Island
cg00121465	0.672284	0.110716	5.44018	3.61237	1.03678e-05	0.020173	chr16	90029483	-	N_Shore	DEF8	Body
cg08641579	0.848083	-3.95774	5.4398	3.61142	1.03833e-05	0.020173	chr7	79083447	+	Island	MAGI2	TSS1500
cg17685630	0.493442	0.946361	5.43916	3.60986	1.04089e-05	0.020173	chr17	11889768	-	OpenSea	ZNF18;ZNF18;ZNF18	Body;Body;Body
cg20006187	-0.374938	1.65187	-5.14188	2.88222	1.0414e-05	0.020173	chr11	44410456	-	OpenSea
cg08085664	0.476362	1.48835	5.43772	3.60636	1.04665e-05	0.0201793	chr18	60397374	+	OpenSea	PHLPP1	Body
cg23430482	0.497699	-0.0742347	5.43762	3.60611	1.04706e-05	0.0201793	chr4	41434224	+	OpenSea	LIMCH1;LIMCH1;LIMCH1;LIMCH1;LIMCH1	5'UTR;Body;Body;Body;Body
cg01366958	0.341763	-0.156188	5.43553	3.60102	1.05549e-05	0.0202417	chr14	80683177	-	OpenSea	DIO2;DIO2-AS1	5'UTR;Body
cg15638969	0.867034	1.85818	5.4355	3.60093	1.05564e-05	0.0202417	chr10	131989556	+	S_Shore
cg14684716	0.340775	0.18502	5.43369	3.59652	1.063e-05	0.0203313	chr4	89520253	+	OpenSea	HERC3	5'UTR
cg02472076	0.312263	3.76372	5.43246	3.59352	1.06804e-05	0.0203543	chr16	57238904	+	OpenSea	RSPRY1;RSPRY1;RSPRY1;RSPRY1;RSPRY1;RSPRY1;RSPRY1	Body;ExonBnd;ExonBnd;ExonBnd;Body;Body;Body
cg25523776	0.431625	1.33776	5.43208	3.59261	1.06957e-05	0.0203543	chr11	116742352	+	OpenSea	SIK3;SIK3;SIK3	Body;Body;Body
cg18686206	-0.593187	0.192412	-5.13411	2.86316	1.07296e-05	0.0203676	chr14	36985063	+	N_Shore
cg18880175	0.531822	-2.17192	5.43057	3.58891	1.07581e-05	0.0203707	chr2	115300846	-	OpenSea	DPP10;DPP10	Body;5'UTR
cg08754967	0.700214	-5.30909	5.42883	3.58467	1.08302e-05	0.0204559	chr10	736083	+	S_Shore	DIP2C	TSS1500
cg10068034	0.40124	-3.33401	5.42717	3.58061	1.08995e-05	0.0205346	chr6	110678920	+	Island	C6orf186	Body
cg13696940	0.527415	-3.83775	5.42654	3.57907	1.09261e-05	0.0205346	chr22	29711941	+	Island	RASL10A;RASL10A	TSS200;TSS200
cg16533945	0.489226	2.08068	5.42551	3.57656	1.09693e-05	0.0205585	chr19	45455389	+	N_Shelf
cg15139163	0.910443	-1.32964	5.42494	3.57518	1.09931e-05	0.0205585	chr3	11408424	-	OpenSea	ATG7;ATG7;ATG7	Body;Body;Body
cg27194182	0.404099	-4.90209	5.42392	3.57269	1.10361e-05	0.0205741	chr19	294492	+	N_Shore
cg05240665	0.655124	2.45623	5.42236	3.56888	1.11024e-05	0.0205741	chr10	63543840	-	OpenSea
cg12378893	0.429818	0.300949	5.42203	3.56807	1.11166e-05	0.0205741	chr20	25235652	+	OpenSea	PYGB	Body
cg07793808	0.637408	-2.25038	5.42195	3.56787	1.11201e-05	0.0205741	chr12	122019006	+	S_Shore	KDM2B;KDM2B	TSS200;TSS1500
cg10101109	0.307877	0.484994	5.42093	3.56539	1.11634e-05	0.0205741	chr12	112455255	+	S_Shelf	ERP29;ERP29	Body;Body
cg02834858	-0.442916	1.28612	-5.12376	2.83776	1.11644e-05	0.0205741	chr22	49747880	+	OpenSea
cg01288645	0.347175	2.41188	5.41984	3.56272	1.12104e-05	0.0206087	chr4	186058452	-	OpenSea
cg12046048	0.377146	-0.604502	5.4185	3.55944	1.12683e-05	0.020643	chr12	117364230	+	OpenSea	FBXW8;FBXW8	Body;Body
cg27375542	0.641555	0.684279	5.41718	3.55624	1.13251e-05	0.020643	chr2	106778611	+	OpenSea	UXS1;UXS1;UXS1	Body;Body;Body
cg21884231	0.340112	-5.413	5.4171	3.55604	1.13286e-05	0.020643	chr3	170303721	-	Island	SLC7A14;SLC7A14	5'UTR;1stExon
cg12854611	-0.441841	-0.859627	-5.11974	2.82787	1.1338e-05	0.020643	chr6	29981404	-	OpenSea	NCRNA00171	Body
cg20063241	0.576475	2.41584	5.41582	3.5529	1.13846e-05	0.0206781	chr20	30184747	-	OpenSea
cg09795973	0.394079	1.10044	5.41283	3.54561	1.15156e-05	0.0208659	chr1	201794425	-	N_Shelf	NAV1;NAV1	3'UTR;3'UTR
cg11551442	0.499365	1.56203	5.41098	3.54108	1.15975e-05	0.0209643	chr3	52437646	+	OpenSea	BAP1	Body
cg25784220	0.340823	-5.10366	5.41029	3.5394	1.16281e-05	0.0209695	chr19	58609602	+	Island	ZSCAN18;ZSCAN18;ZSCAN18;ZSCAN18;ZSCAN18;ZSCAN18;ZSCAN18	1stExon;Body;5'UTR;1stExon;1stExon;5'UTR;5'UTR
cg08849509	0.521283	1.23966	5.40846	3.53493	1.171e-05	0.021067	chr11	9837208	+	OpenSea	SBF2	Body
cg24417988	0.370093	0.690329	5.40747	3.53252	1.17542e-05	0.0210963	chr10	102955697	-	OpenSea
cg09809869	0.703155	-0.179755	5.40596	3.52884	1.18222e-05	0.0211683	chrX	135277616	+	OpenSea	FHL1;FHL1;FHL1;FHL1;FHL1;FHL1;FHL1;FHL1;FHL1	5'UTR;Body;TSS1500;5'UTR;5'UTR;5'UTR;5'UTR;5'UTR;TSS1500
cg26503073	0.324709	-2.69105	5.4045	3.52527	1.18885e-05	0.0212185	chr7	6704074	+	Island
cg02157078	0.663117	-3.71038	5.40411	3.52432	1.19063e-05	0.0212185	chr1	114888769	+	OpenSea
cg15646367	0.422442	2.51119	5.40309	3.52183	1.19527e-05	0.0212512	chr2	242551442	+	S_Shore	THAP4;THAP4	Body;Body
cg08575633	-0.385249	3.2683	-5.10481	2.79122	1.20047e-05	0.0212937	chr19	7674347	+	N_Shelf	KIAA1543;KIAA1543	Body;Body
cg23160483	0.367202	1.78463	5.40007	3.51445	1.20915e-05	0.0213276	chr17	79963691	+	S_Shore	ASPSCR1	Body
cg22950163	0.459406	-2.07005	5.39974	3.51364	1.21069e-05	0.0213276	chr16	55513525	+	Island	MMP2	1stExon
cg24673765	0.372441	-2.14022	5.39971	3.51357	1.21083e-05	0.0213276	chr19	36247869	+	Island	HSPB6;C19orf55	1stExon;TSS1500
cg00101675	0.45843	3.65927	5.39772	3.50871	1.22005e-05	0.0214402	chr14	63920524	+	OpenSea	PPP2R5E;PPP2R5E;PPP2R5E;PPP2R5E;PPP2R5E;PPP2R5E	Body;Body;Body;Body;Body;Body
cg00518414	-0.374268	4.34782	-5.09888	2.77666	1.22797e-05	0.0215295	chr17	78682561	-	OpenSea	RPTOR;RPTOR	Body;Body
cg26332475	0.456908	0.817526	5.39507	3.50224	1.23246e-05	0.0215384	chr3	125788261	-	OpenSea	SLC41A3;SLC41A3;SLC41A3;SLC41A3	5'UTR;5'UTR;5'UTR;5'UTR
cg11974162	0.400186	3.23218	5.39471	3.50135	1.23417e-05	0.0215384	chr2	145439424	+	OpenSea
cg00644252	0.545395	0.513107	5.39187	3.49442	1.24761e-05	0.0216939	chr11	96698526	-	OpenSea
cg06932612	0.84242	-5.03463	5.39162	3.4938	1.24881e-05	0.0216939	chr14	77965123	+	Island	ISM2;ISM2	1stExon;1stExon
cg08419620	0.357282	0.719671	5.38643	3.48113	1.27376e-05	0.0220766	chr4	7825545	-	OpenSea	AFAP1;AFAP1	Body;Body
cg13423172	0.442288	1.37119	5.38387	3.47488	1.28625e-05	0.0222423	chr4	184241414	+	OpenSea	CLDN22;WWC2;CLDN22	1stExon;3'UTR;5'UTR
cg07230538	0.62282	2.35348	5.38294	3.4726	1.29081e-05	0.0222703	chr2	47096564	-	OpenSea
cg19815596	0.394523	-2.57723	5.38167	3.46949	1.29708e-05	0.0223277	chr1	201583478	-	OpenSea
cg02943420	0.459737	1.5541	5.37857	3.46193	1.31247e-05	0.0225413	chr14	104183509	-	S_Shore	ZFYVE21	Body
cg26658747	0.476459	-0.383889	5.3779	3.46029	1.31582e-05	0.0225478	chr8	23390230	+	S_Shelf	SLC25A37	Body
cg11895704	0.310957	1.08597	5.3771	3.45835	1.31981e-05	0.022565	chr20	42931922	+	OpenSea
cg00868383	0.636217	-4.83795	5.37501	3.45323	1.33037e-05	0.0226943	chr19	58951814	+	Island	ZNF132	TSS1500
cg24097241	0.580347	0.310017	5.37408	3.45095	1.33509e-05	0.0227236	chr3	71247280	-	OpenSea	FOXP1;FOXP1	Body;Body
cg26937434	0.84597	-1.21293	5.37268	3.44754	1.3422e-05	0.0227935	chr16	21245151	-	OpenSea	ANKS4B	1stExon
cg03920544	2.12158	2.30597	5.37146	3.44456	1.34844e-05	0.0228482	chr3	196318703	-	OpenSea
cg27159720	-0.378445	0.304443	-5.07353	2.71442	1.35246e-05	0.0228651	chr9	7971612	+	OpenSea
cg19542542	0.332187	-0.499289	5.36966	3.44015	1.35772e-05	0.022903	chr4	41157025	-	OpenSea	APBB2;APBB2;APBB2	5'UTR;5'UTR;5'UTR
cg02018176	0.475111	0.884594	5.36855	3.43744	1.36344e-05	0.0229484	chr4	1364513	+	N_Shore	KIAA1530	Body
cg04153536	0.791464	1.16998	5.36531	3.42951	1.38035e-05	0.0231815	chr9	37576958	+	S_Shore	FBXO10	TSS1500
cg04235495	0.329098	0.410938	5.36465	3.4279	1.38382e-05	0.0231883	chr2	75293671	+	OpenSea	TACR1;TACR1	Body;Body
cg02577963	0.571032	-1.05433	5.36009	3.41677	1.40794e-05	0.0234851	chr19	5041570	+	N_Shore	KDM4B	Body
cg09764658	0.460365	-0.24316	5.35966	3.41571	1.41026e-05	0.0234851	chrX	30248778	+	OpenSea	MAGEB3;MAGEB3	1stExon;5'UTR
cg26404881	0.264783	1.0221	5.35955	3.41545	1.41083e-05	0.0234851	chr10	126405899	+	OpenSea	FAM53B	5'UTR
cg01373217	-0.402453	2.0806	-5.06118	2.68408	1.4174e-05	0.0234916	chr13	39975312	-	OpenSea	LHFP	Body
cg07645237	0.363293	0.138358	5.35832	3.41244	1.41743e-05	0.0234916	chr2	99119127	-	OpenSea	INPP4A;INPP4A;INPP4A;INPP4A	5'UTR;5'UTR;5'UTR;5'UTR
cg17906784	-0.398944	-4.50908	-5.05948	2.6799	1.42658e-05	0.0235917	chr11	2159083	+	Island	IGF2;IGF2;IGF2;IGF2;INS-IGF2;IGF2	Body;5'UTR;5'UTR;TSS1500;Body;5'UTR
cg24182500	0.513777	-0.00847101	5.35399	3.40184	1.44092e-05	0.0237769	chr4	146405662	+	S_Shore	SMAD1;SMAD1	5'UTR;5'UTR
cg09463264	0.340932	-0.517492	5.35265	3.39857	1.44826e-05	0.023813	chr16	75415459	+	OpenSea	CFDP1	Body
cg11257240	0.470556	-5.18489	5.35229	3.3977	1.45021e-05	0.023813	chr1	2159351	-	Island	SKI	TSS1500
cg16023545	0.703967	-3.7348	5.35164	3.3961	1.45381e-05	0.023813	chr2	237076726	+	Island	GBX2	TSS200
cg03606215	0.454744	-4.92579	5.34987	3.39178	1.46357e-05	0.023813	chr4	22517623	-	Island	GPR125;GPR125	1stExon;5'UTR
cg19261904	0.733222	0.972326	5.34965	3.39124	1.46478e-05	0.023813	chr10	74016290	+	OpenSea
cg26588076	0.485858	-0.561713	5.34878	3.38912	1.4696e-05	0.023813	chr17	17741631	+	N_Shore	SREBF1;SREBF1	TSS1500;TSS1500
cg16323293	0.425676	-0.412201	5.3487	3.38892	1.47007e-05	0.023813	chr6	163612985	+	OpenSea	PACRG;PACRG;PACRG	Body;Body;Body
cg01515960	0.574912	-1.3838	5.34854	3.38853	1.47096e-05	0.023813	chr19	2494587	+	Island
cg19893585	1.15977	-3.1738	5.34846	3.38833	1.47141e-05	0.023813	chr8	145025064	-	Island	PLEC1;PLEC1;PLEC1;PLEC1	Body;Body;Body;TSS200
cg00123072	1.06634	2.12303	5.34623	3.38288	1.48388e-05	0.0239637	chr5	79330259	+	N_Shore	THBS4	TSS1500
cg23634952	0.334302	-0.128586	5.34402	3.37746	1.49637e-05	0.0240565	chr9	130609460	-	OpenSea	ENG;ENG;ENG	TSS200;Body;Body
cg01082046	0.325183	1.48074	5.34393	3.37725	1.49685e-05	0.0240565	chr5	156738820	-	OpenSea	CYFIP2;CYFIP2;CYFIP2;CYFIP2	Body;Body;Body;Body
cg08435599	0.318993	0.268477	5.34352	3.37626	1.49915e-05	0.0240565	chr2	241534459	-	N_Shore	CAPN10;CAPN10;CAPN10;CAPN10	ExonBnd;ExonBnd;Body;Body
cg18555440	0.365635	-2.76785	5.34219	3.37299	1.50675e-05	0.0241273	chr11	17741687	+	Island	MYOD1	1stExon
cg21478921	0.691055	4.06123	5.33827	3.3634	1.52926e-05	0.024436	chr2	242617935	+	S_Shore	DTYMK;DTYMK;DTYMK	Body;Body;Body
cg18202562	0.514902	3.1126	5.33528	3.35609	1.54663e-05	0.0246616	chr12	100375604	-	N_Shelf	ANKS1B	Body
cg09319838	0.795348	1.90388	5.3299	3.34294	1.57835e-05	0.0251145	chr10	49597462	+	OpenSea	MAPK8	5'UTR
cg12111808	0.488739	3.25679	5.32779	3.33777	1.59098e-05	0.0252623	chr6	29588168	-	OpenSea	GABBR1;GABBR1;GABBR1	Body;Body;Body
cg11119412	0.720732	2.2902	5.32595	3.33327	1.60207e-05	0.0253852	chr5	81144818	-	OpenSea
cg16272981	-0.392636	5.22347	-5.02716	2.6005	1.612e-05	0.0254894	chr5	1489889	-	Island	LPCAT1	Body
cg14820579	0.387195	0.637452	5.32321	3.32658	1.61866e-05	0.0255413	chr10	14012247	+	OpenSea	FRMD4A	Body
cg27639094	0.449027	1.69368	5.32163	3.32272	1.62833e-05	0.025579	chr8	117890154	-	S_Shelf
cg15450871	0.619831	1.69141	5.3209	3.32092	1.63284e-05	0.025579	chr1	230537434	-	OpenSea
cg01270593	0.551542	-4.07669	5.32076	3.32058	1.6337e-05	0.025579	chr14	51339072	+	Island	ABHD12B;ABHD12B	5'UTR;Body
cg19153494	0.78908	-4.03803	5.32062	3.32024	1.63456e-05	0.025579	chr9	129376716	+	Island	LMX1B;LMX1B;LMX1B	TSS200;TSS200;TSS200
cg05713954	0.514441	-1.6056	5.31911	3.31654	1.64388e-05	0.0256509	chr16	49518536	+	OpenSea
cg05602554	0.422755	0.571962	5.31835	3.31467	1.64861e-05	0.0256509	chrX	19912126	-	OpenSea
cg21525898	0.538906	0.950917	5.31823	3.3144	1.64931e-05	0.0256509	chr16	64444016	-	OpenSea
cg09423599	0.464932	2.60301	5.31569	3.30818	1.66519e-05	0.0258447	chr12	123444564	+	Island	ABCB9;ABCB9;ABCB9	Body;Body;Body
cg23966017	0.466921	1.88732	5.31492	3.30629	1.67002e-05	0.0258667	chr10	78283676	-	OpenSea	C10orf11	Body
cg18371052	0.900769	-0.733941	5.31379	3.30353	1.67713e-05	0.0259238	chr5	8457721	+	Island
cg07144408	0.428591	0.927547	5.30885	3.29144	1.70859e-05	0.0262722	chr5	54866037	+	OpenSea
cg11792409	0.44126	3.26474	5.30863	3.29089	1.71003e-05	0.0262722	chr1	201592375	+	OpenSea
cg26425453	0.668945	1.51615	5.30862	3.29087	1.71008e-05	0.0262722	chr5	161855622	+	OpenSea
cg15427886	1.00057	-4.95079	5.3054	3.28299	1.73092e-05	0.0265386	chr8	55379663	+	Island
cg06097438	0.794286	0.86425	5.30224	3.27527	1.75154e-05	0.0268006	chr16	55675483	+	OpenSea
cg02422997	0.465293	2.96842	5.29826	3.26553	1.77792e-05	0.0271493	chr15	100277091	+	S_Shelf
cg21233897	0.562798	1.76668	5.29588	3.2597	1.79388e-05	0.0272938	chr6	41657184	+	OpenSea	TFEB;TFEB	Body;Body
cg06000883	0.41799	-3.65084	5.29525	3.25814	1.79815e-05	0.0272938	chr21	39288720	-	Island	KCNJ6	TSS200
cg18144655	0.489015	2.25635	5.295	3.25754	1.79982e-05	0.0272938	chr2	114007341	+	OpenSea	PAX8;PAX8;LOC654433;PAX8;PAX8;PAX8;LOC440839	Body;Body;Body;Body;Body;Body;Body
cg12288267	2.12023	2.27891	5.29471	3.25682	1.80179e-05	0.0272938	chr3	196318719	-	OpenSea
cg04115223	0.79502	1.77635	5.29319	3.25312	1.81205e-05	0.0273944	chr9	37957355	+	OpenSea	SHB	Body
cg06388937	0.452824	-1.26187	5.29031	3.24606	1.83173e-05	0.0276366	chr10	104406651	+	S_Shore	TRIM8	Body
cg08260861	0.488773	3.12095	5.28917	3.24327	1.83957e-05	0.0276921	chr7	147830671	-	OpenSea	CNTNAP2;MIR548T	Body;Body
cg14400120	0.42063	2.99475	5.28823	3.24096	1.8461e-05	0.0276921	chr17	19292080	+	OpenSea
cg02501773	0.337339	-1.18674	5.28819	3.24086	1.84637e-05	0.0276921	chr10	64145992	+	OpenSea	ZNF365;ZNF365;ZNF365	Body;Body;Body
cg19541688	0.70973	3.83487	5.28759	3.2394	1.85052e-05	0.0276994	chr19	46289559	+	Island	DMWD	Body
cg02490460	0.857796	0.166916	5.28591	3.23528	1.86222e-05	0.0277795	chr8	1365502	+	Island
cg08783090	0.602908	-4.4929	5.28533	3.23387	1.86624e-05	0.0277795	chrX	151143125	-	Island	GABRE;GABRE	1stExon;5'UTR
cg06432487	0.412807	0.598994	5.28524	3.23364	1.86687e-05	0.0277795	chr10	126623651	+	OpenSea
cg12180703	0.835113	-4.28398	5.28309	3.22839	1.88193e-05	0.0279288	chr20	37353037	-	Island	SLC32A1	TSS200
cg21054521	0.721338	-4.46921	5.28267	3.22735	1.88493e-05	0.0279288	chr13	112759386	+	Island
cg25049765	0.393624	2.18693	5.28224	3.2263	1.88796e-05	0.0279288	chr16	9030836	-	OpenSea	USP7;USP7;USP7	TSS1500;TSS1500;Body
cg14604871	0.694624	1.47599	5.27961	3.21987	1.9066e-05	0.0280962	chr2	3599779	+	OpenSea	RNASEH1	Body
cg24536782	2.3355	-0.234019	5.2796	3.21983	1.9067e-05	0.0280962	chr8	216659	-	Island
cg14211594	0.533581	1.92429	5.27877	3.2178	1.91263e-05	0.0281289	chr17	43102034	-	S_Shelf	DCAKD;DCAKD;DCAKD;DCAKD	Body;Body;Body;Body
cg11618281	0.346756	0.708536	5.277	3.21348	1.92529e-05	0.0282467	chr11	126381450	-	OpenSea	KIRREL3;KIRREL3;KIRREL3	Body;Body;Body
cg27391127	0.437564	2.58479	5.27624	3.2116	1.93083e-05	0.0282467	chr10	104415919	-	N_Shore	TRIM8	Body
cg05911136	0.734474	3.13881	5.27594	3.21088	1.93295e-05	0.0282467	chr5	177824	+	N_Shelf	PLEKHG4B	Body
cg14114401	0.303434	1.40979	5.27493	3.2084	1.94029e-05	0.0282467	chr19	45452079	+	OpenSea	APOC2;APOC4-APOC2	Body;Body
cg26835589	0.252949	-0.694489	5.27475	3.20796	1.94158e-05	0.0282467	chr20	49541484	-	OpenSea	ADNP;ADNP;ADNP	5'UTR;5'UTR;5'UTR
cg23092028	0.228441	-1.75842	5.27455	3.20747	1.94302e-05	0.0282467	chr2	9562533	-	N_Shore	ITGB1BP1;ITGB1BP1;CPSF3	5'UTR;5'UTR;TSS1500
cg12355110	0.40271	-2.72738	5.2727	3.20293	1.95654e-05	0.0283477	chr19	57617754	-	Island
cg08512167	0.857113	-3.2355	5.27257	3.20262	1.95745e-05	0.0283477	chr19	45901567	-	Island	PPP1R13L;PPP1R13L	Body;Body
cg20019985	1.5113	-4.21856	5.27161	3.20027	1.96448e-05	0.0283701	chr11	32008961	+	Island
cg16239218	-0.25632	4.38479	-4.97419	2.47033	1.96649e-05	0.0283701	chr10	117715809	-	OpenSea
cg04164716	0.418903	2.45253	5.26987	3.19602	1.97727e-05	0.0284484	chr17	43364415	-	OpenSea	MAP3K14;MAP3K14	ExonBnd;Body
cg01957834	0.425974	0.450496	5.26958	3.1953	1.97943e-05	0.0284484	chr6	72103044	-	OpenSea
cg09247679	-0.656137	2.73272	-4.97177	2.46438	1.98436e-05	0.0284552	chr7	51520038	-	OpenSea
cg03648895	0.538206	0.106447	5.26828	3.19213	1.98904e-05	0.0284552	chr6	106351226	-	OpenSea
cg01112801	-0.333882	3.98739	-4.97085	2.46212	1.99117e-05	0.0284552	chr21	30443603	-	N_Shore	CCT8	Body
cg04530214	0.474734	-3.44605	5.26307	3.17935	2.02812e-05	0.0289287	chr16	30816719	-	N_Shore
cg11323071	0.356331	0.642316	5.26202	3.17679	2.03606e-05	0.0289872	chr19	52638268	-	OpenSea	ZNF616	5'UTR
cg03749630	0.663407	0.699116	5.26035	3.17268	2.04882e-05	0.0291142	chrX	117484304	+	S_Shelf	WDR44	Body
cg08289710	0.504049	1.09891	5.25914	3.16973	2.05806e-05	0.0291469	chr6	4791647	-	OpenSea	CDYL;CDYL	Body;Body
cg04286425	0.539951	1.35257	5.25897	3.16932	2.05932e-05	0.0291469	chr22	28513008	+	OpenSea	TTC28	Body
cg18115406	0.287495	-2.69489	5.25854	3.16826	2.06267e-05	0.0291469	chr9	129376723	+	Island	LMX1B	TSS200
cg18218371	0.255711	-2.42209	5.25749	3.16568	2.07076e-05	0.0292067	chr8	104513043	-	Island	RIMS2;RIMS2	5'UTR;1stExon
cg01986648	0.451031	1.81324	5.25516	3.15997	2.08884e-05	0.029355	chr6	64226341	+	OpenSea
cg05148930	0.621773	0.0532294	5.25433	3.15795	2.09525e-05	0.029355	chr2	106778007	+	OpenSea	UXS1;UXS1;UXS1	Body;Body;Body
cg07264586	0.379542	0.615296	5.25429	3.15786	2.09554e-05	0.029355	chr8	94871988	+	OpenSea
cg06919757	0.546508	-1.96985	5.25394	3.157	2.09829e-05	0.029355	chr15	68406350	-	OpenSea	PIAS1	Body
cg18713166	0.63643	1.81499	5.25339	3.15564	2.10261e-05	0.029355	chr17	17106839	+	N_Shore	PLD6	Body
cg06223018	0.417583	1.09293	5.25315	3.15504	2.10453e-05	0.029355	chr3	49557076	-	OpenSea	DAG1;DAG1	Body;Body
cg07838613	-0.507222	3.41583	-4.95347	2.41941	2.12438e-05	0.0294224	chr11	36345060	-	OpenSea	PRR5L	5'UTR
cg14193382	0.304626	-0.700267	5.2498	3.14684	2.13093e-05	0.0294224	chr13	21688165	-	OpenSea
cg19298990	0.365914	2.70805	5.24969	3.14657	2.13178e-05	0.0294224	chr4	56414485	+	S_Shore	CLOCK	TSS1500
cg01152389	-0.319888	2.65697	-4.95186	2.41544	2.13717e-05	0.0294224	chrX	43923373	-	OpenSea
cg10415401	0.742537	2.9497	5.24875	3.14429	2.1392e-05	0.0294224	chr12	42139999	+	OpenSea
cg19028997	0.525294	0.48328	5.24847	3.14359	2.14145e-05	0.0294224	chr1	205603040	-	S_Shore	ELK4;ELK4	TSS1500;TSS1500
cg21128569	-0.3563	0.862942	-4.9508	2.41284	2.1456e-05	0.0294224	chr2	176956396	-	N_Shore	HOXD13	TSS1500
cg16655388	0.450597	0.50469	5.24765	3.14159	2.14798e-05	0.0294224	chr4	142560910	-	S_Shelf	IL15;IL15	5'UTR;5'UTR
cg22325292	0.647004	-0.00495933	5.24723	3.14056	2.15133e-05	0.0294224	chr17	80708367	-	Island	FN3K	Body
cg08756968	0.442702	3.81336	5.24723	3.14056	2.15133e-05	0.0294224	chr5	116439433	-	OpenSea
cg01138652	0.435528	-2.97252	5.24714	3.14033	2.15208e-05	0.0294224	chr22	19973978	+	N_Shore	ARVCF	Body
cg19118904	0.733842	0.261092	5.24525	3.1357	2.16726e-05	0.0295292	chr7	157179789	-	OpenSea	DNAJB6	Body
cg02483554	0.436175	0.821447	5.24487	3.13476	2.17036e-05	0.0295292	chr10	35894194	+	N_Shelf	GJD4	TSS200
cg08457421	0.538979	-1.21276	5.24456	3.13401	2.17283e-05	0.0295292	chr22	31536431	-	OpenSea	PLA2G3;PLA2G3	5'UTR;1stExon
cg24886194	0.473035	2.06431	5.24408	3.13284	2.17668e-05	0.0295292	chr6	16056271	-	OpenSea
cg09931939	0.431133	2.93701	5.24375	3.13202	2.17939e-05	0.0295292	chr10	35894295	-	N_Shelf	GJD4	TSS200
cg02983592	0.316408	1.11644	5.24313	3.13051	2.1844e-05	0.0295442	chr14	54317909	+	OpenSea
cg15168727	0.414686	-3.01555	5.2426	3.12922	2.18868e-05	0.0295493	chr5	72599228	-	Island
cg08075452	0.456081	-0.480246	5.2411	3.12553	2.20094e-05	0.0296527	chr3	184056843	-	S_Shore	FAM131A;FAM131A	5'UTR;Body
cg13096188	0.7904	2.22639	5.24071	3.12457	2.20417e-05	0.0296527	chr5	137043540	-	OpenSea	KLHL3;KLHL3;KLHL3	TSS1500;Body;Body
cg25839744	0.400423	1.81782	5.23941	3.12138	2.21483e-05	0.0297314	chr20	49253648	-	OpenSea	FAM65C	TSS1500
cg05286252	0.352944	2.88791	5.23904	3.12048	2.21787e-05	0.0297314	chr7	69496408	-	OpenSea	AUTS2;AUTS2;AUTS2	Body;Body;Body
cg26246398	0.847553	2.81432	5.23726	3.11612	2.23257e-05	0.0298453	chr22	32287563	-	OpenSea	DEPDC5;DEPDC5;DEPDC5;DEPDC5;DEPDC5	Body;Body;Body;Body;Body
cg20323725	0.333601	1.25279	5.23664	3.11461	2.23766e-05	0.0298453	chr7	99101202	-	N_Shore	ZKSCAN5;ZKSCAN5	TSS1500;TSS1500
cg13875807	0.444586	-3.44591	5.23658	3.11446	2.23819e-05	0.0298453	chr9	6758935	-	S_Shore	KDM4C;KDM4C;KDM4C;KDM4C	5'UTR;5'UTR;5'UTR;Body
cg07350561	0.55403	-2.11387	5.2342	3.10864	2.25802e-05	0.0299385	chr22	50710588	-	S_Shore
cg02091786	0.319122	1.44908	5.23401	3.10817	2.25961e-05	0.0299385	chr11	62415525	-	S_Shore	GANAB;GANAB;INTS5	TSS1500;TSS1500;Body
cg10464156	0.61343	1.45856	5.23306	3.10582	2.26765e-05	0.0299385	chr6	44083952	+	OpenSea	MRPL14	Body
cg07466705	0.570547	-3.63388	5.23299	3.10566	2.26822e-05	0.0299385	chr3	11034749	+	Island	SLC6A1	5'UTR
cg11613109	0.419137	1.23671	5.23257	3.10463	2.27175e-05	0.0299385	chr19	18655521	-	S_Shore	FKBP8;FKBP8	TSS1500;TSS1500
cg10310144	0.4217	1.97829	5.23237	3.10414	2.27344e-05	0.0299385	chr6	125635749	-	OpenSea
cg06991787	0.87182	-0.967143	5.23233	3.10404	2.2738e-05	0.0299385	chr16	4094902	+	OpenSea	ADCY9	Body
cg13762954	-0.572832	2.98741	-4.93479	2.37348	2.27708e-05	0.0299385	chr19	52132427	+	OpenSea	SIGLEC5	Body
cg26480889	0.397163	-1.80163	5.23109	3.101	2.28427e-05	0.0299385	chr2	118942960	+	N_Shore
cg21748401	0.260672	-2.26508	5.23104	3.10087	2.28471e-05	0.0299385	chr3	121903280	+	Island	CASR;CASR;CASR	1stExon;5'UTR;5'UTR
cg02027800	-0.506982	2.90577	-4.93248	2.36779	2.29669e-05	0.0300436	chr10	1228949	+	N_Shore	ADARB2	3'UTR
cg26159428	0.479456	2.18777	5.22852	3.0947	2.30613e-05	0.0300964	chr9	110926162	+	OpenSea
cg06638129	0.283248	-2.76447	5.22794	3.09327	2.31111e-05	0.0300964	chr8	35093176	+	Island	UNC5D;UNC5D	5'UTR;1stExon
cg11149950	0.481321	3.1023	5.22776	3.09284	2.31265e-05	0.0300964	chr4	152608770	-	OpenSea	GATB	Body
cg21902245	0.610509	-0.890385	5.22668	3.09019	2.32192e-05	0.0301276	chrX	79270180	+	OpenSea	TBX22;TBX22	TSS200;TSS200
cg15111495	0.436306	1.32194	5.22655	3.08988	2.323e-05	0.0301276	chr3	112951743	+	OpenSea	BOC	5'UTR
cg16988262	1.09265	0.944402	5.22594	3.08837	2.32831e-05	0.0301449	chr1	15930761	+	S_Shore
cg10196787	0.230364	-0.647749	5.22405	3.08376	2.3446e-05	0.030304	chr2	242312211	+	OpenSea	FARP2;FARP2;FARP2	5'UTR;5'UTR;5'UTR
cg01195196	0.547837	1.11459	5.22328	3.08185	2.35135e-05	0.0303395	chr16	2770211	-	Island	PRSS27;PRSS27	1stExon;5'UTR
cg11459237	0.315308	2.83539	5.22231	3.07947	2.35983e-05	0.0303971	chr6	111029441	+	OpenSea	CDK19;CDK19;CDK19;CDK19	Body;Body;Body;Body
cg18988170	0.394769	-5.29975	5.22136	3.07716	2.36809e-05	0.0304517	chr18	21719263	+	Island	CABYR;CABYR;CABYR;CABYR;CABYR;CABYR	5'UTR;5'UTR;5'UTR;5'UTR;TSS200;5'UTR
cg00532474	0.413977	-4.40829	5.22051	3.07507	2.37558e-05	0.0304962	chr18	43652594	-	S_Shore	PSTPIP2	TSS1500
cg07740669	0.59797	1.09507	5.21938	3.07231	2.3855e-05	0.0305354	chr13	111856202	-	OpenSea	ARHGEF7;ARHGEF7;ARHGEF7;ARHGEF7;ARHGEF7	5'UTR;5'UTR;Body;Body;Body
cg22759969	0.373925	1.88826	5.21925	3.07198	2.38669e-05	0.0305354	chr1	247111361	-	OpenSea	ZNF695;ZNF695;ZNF670-ZNF695	Body;Body;Body
cg14179786	0.742233	2.43418	5.21653	3.06533	2.41076e-05	0.0307912	chr2	227859880	+	OpenSea	RHBDD1;RHBDD1	Body;Body
cg19410750	0.500816	2.39275	5.21608	3.06421	2.41482e-05	0.0307912	chr12	46329237	+	OpenSea	SCAF11	Body
cg25345178	0.333952	-2.94695	5.21468	3.06078	2.42737e-05	0.0308659	chr8	72459908	+	Island
cg19287297	0.449526	2.12988	5.21452	3.06038	2.42883e-05	0.0308659	chr8	127652045	-	OpenSea
cg14837130	0.341791	1.93114	5.21373	3.05845	2.4359e-05	0.0309039	chr1	90064332	+	OpenSea
cg27429480	0.426906	-3.50655	5.21308	3.05685	2.44178e-05	0.0309192	chr16	70461992	+	OpenSea	ST3GAL2	5'UTR
cg06199627	0.445408	2.07185	5.21269	3.05591	2.44527e-05	0.0309192	chr18	55980609	+	OpenSea	NEDD4L;NEDD4L;NEDD4L;NEDD4L;NEDD4L;NEDD4L;NEDD4L;NEDD4L;NEDD4L;NEDD4L	Body;Body;Body;5'UTR;5'UTR;5'UTR;Body;Body;5'UTR;5'UTR
cg13744691	0.574204	1.58393	5.21196	3.05411	2.45188e-05	0.0309512	chr16	72976215	-	OpenSea	ZFHX3;ZFHX3	Body;Body
cg03250947	0.419394	0.356373	5.2108	3.05127	2.46242e-05	0.0309928	chr6	32193107	-	OpenSea	NOTCH4	TSS1500
cg04463549	0.319523	1.48384	5.2107	3.05101	2.46337e-05	0.0309928	chrX	70828492	+	OpenSea	ACRC;BCYRN1	Body;Body
cg26909217	0.552036	1.74005	5.21004	3.04941	2.46934e-05	0.0310164	chr16	72974588	+	OpenSea	ZFHX3;ZFHX3	Body;Body
cg14566220	0.55588	1.97605	5.20911	3.04712	2.47786e-05	0.031027	chr1	16007630	+	N_Shelf
cg01530202	0.297221	0.0996944	5.20903	3.04694	2.47853e-05	0.031027	chr19	1267856	-	Island	CIRBP-AS1;CIRBP;CIRBP;CIRBP;CIRBP;CIRBP	Body;TSS1500;TSS1500;TSS1500;TSS1500;TSS1500
cg03986829	0.483191	-3.83145	5.2086	3.04589	2.48247e-05	0.031027	chr3	62358234	+	Island	FEZF2	Body
cg00192297	-0.470077	2.68005	-4.91076	2.31441	2.48883e-05	0.0310552	chr2	200330296	-	S_Shore	SATB2;SATB2	TSS1500;5'UTR
cg01692188	0.347523	2.05048	5.20698	3.04191	2.49739e-05	0.0311108	chr20	7994774	+	OpenSea	TMX4	Body
cg13041594	0.2423	0.937963	5.20641	3.04051	2.50265e-05	0.0311251	chr2	37327934	-	OpenSea
cg10174191	0.346417	2.66286	5.20543	3.0381	2.51177e-05	0.0311873	chr16	58031575	-	Island	ZNF319	Body
cg13303654	0.399486	-2.27293	5.20444	3.03568	2.52091e-05	0.0312023	chr10	31610754	+	S_Shore	ZEB1;ZEB1;ZEB1;ZEB1;ZEB1	Body;Body;Body;Body;Body
cg10056132	0.420067	-5.27984	5.20357	3.03354	2.52904e-05	0.0312023	chr10	50887731	-	Island	C10orf53;C10orf53;C10orf53;C10orf53	5'UTR;5'UTR;1stExon;1stExon
cg16910749	0.874392	0.0764672	5.20323	3.03272	2.53218e-05	0.0312023	chr2	242304426	-	OpenSea	FARP2;FARP2;FARP2	5'UTR;5'UTR;5'UTR
cg24321269	-0.438037	2.9036	-4.90584	2.3023	2.53446e-05	0.0312023	chr2	129260370	+	OpenSea
cg08164151	0.588499	-2.86498	5.2027	3.03141	2.53719e-05	0.0312023	chr12	131118432	+	OpenSea
cg02950026	0.435036	-0.588093	5.20238	3.03062	2.5402e-05	0.0312023	chr9	95371328	+	OpenSea	CENPP;CENPP;CENPP	Body;Body;Body
cg18952796	0.308715	-5.57956	5.20179	3.02919	2.54566e-05	0.0312023	chr7	98246633	-	Island	NPTX2;NPTX2	5'UTR;1stExon
cg13588087	-0.327775	3.84467	-4.90455	2.29914	2.54652e-05	0.0312023	chr3	129261686	-	OpenSea	H1FOO	TSS1500
cg23336160	0.295336	0.3103	5.20133	3.02804	2.55005e-05	0.0312023	chr5	148348928	-	OpenSea
cg13866214	0.47992	0.986931	5.20038	3.02571	2.55902e-05	0.0312615	chr18	12304803	-	N_Shelf
cg21512644	0.599635	-3.94871	5.19929	3.02305	2.56928e-05	0.0312988	chr4	156130016	-	Island	NPY2R;NPY2R	5'UTR;1stExon
cg14108079	0.357559	2.71774	5.19918	3.02278	2.57033e-05	0.0312988	chr16	70686806	-	OpenSea	IL34;IL34;IL34	Body;Body;Body
cg03186727	0.365817	3.15808	5.19863	3.02143	2.57554e-05	0.0313119	chr11	103119603	-	OpenSea	DYNC2H1;DYNC2H1	Body;Body
cg06047020	0.601673	2.18413	5.19724	3.01802	2.58877e-05	0.0314222	chr13	93877835	+	N_Shore	GPC6	TSS1500
cg05561462	0.415121	2.84734	5.19531	3.0133	2.60722e-05	0.0315955	chr4	1293410	+	OpenSea	MAEA;MAEA;MAEA;MAEA;MAEA	Body;Body;Body;Body;Body
cg08460305	0.450113	1.9125	5.19387	3.00976	2.62111e-05	0.031709	chr5	67669473	+	OpenSea
cg00765705	0.447739	-4.71918	5.19347	3.00879	2.62495e-05	0.031709	chr12	124865130	-	OpenSea	NCOR2;NCOR2	Body;Body
cg04559888	0.606543	2.15718	5.19026	3.0009	2.65621e-05	0.0320354	chr8	102151379	+	OpenSea
cg18166959	0.365524	1.27355	5.18904	2.99792	2.66814e-05	0.0321282	chr1	230880084	-	OpenSea
cg01625155	0.552318	1.2827	5.18825	2.99598	2.67591e-05	0.0321706	chr2	201634855	-	OpenSea	AOX2P	TSS1500
cg11727282	0.256276	-5.29081	5.18686	2.99257	2.68965e-05	0.0322334	chr9	23826368	+	S_Shelf	ELAVL2	TSS1500
cg20800536	0.869679	-3.49474	5.18686	2.99257	2.68965e-05	0.0322334	chr20	58508888	+	Island
cg16363396	0.641664	1.79272	5.18597	2.99039	2.69843e-05	0.0322876	chr16	17921467	-	OpenSea
cg01637225	-0.298304	0.216218	-4.88677	2.25542	2.71888e-05	0.032481	chr13	47742592	+	OpenSea
cg13782604	0.476171	1.34246	5.18199	2.98062	2.73827e-05	0.032661	chr9	119809427	+	OpenSea	ASTN2	Body
cg17604404	-0.493493	2.66852	-4.88321	2.24667	2.75466e-05	0.0327919	chr2	200332628	+	N_Shore	SATB2-AS1;SATB2	TSS200;5'UTR
cg00281717	0.641816	-4.58876	5.18004	2.97585	2.7579e-05	0.0327919	chr9	112402871	+	Island	PALM2	TSS200
cg13551368	0.602676	0.378772	5.17906	2.97345	2.76783e-05	0.0328585	chr5	57370189	-	OpenSea
cg16143897	0.458169	0.819712	5.17828	2.97153	2.77579e-05	0.0328812	chr2	136720498	+	OpenSea	DARS;DARS	5'UTR;Body
cg09783949	0.651761	-0.0151876	5.17782	2.9704	2.78049e-05	0.0328812	chr11	13346307	-	OpenSea	ARNTL;ARNTL;ARNTL;ARNTL;ARNTL;ARNTL	5'UTR;5'UTR;5'UTR;5'UTR;5'UTR;5'UTR
cg26651514	0.405405	1.1083	5.1776	2.96986	2.78277e-05	0.0328812	chr13	33864734	-	OpenSea
cg25193073	0.3523	1.32806	5.17548	2.96465	2.80454e-05	0.0330404	chr7	1967621	-	N_Shore	MAD1L1;MAD1L1;MAD1L1	Body;Body;Body
cg15908975	0.460913	-0.0532982	5.17543	2.96455	2.80497e-05	0.0330404	chr7	126698829	+	OpenSea	MIR592;GRM8;GRM8;GRM8	TSS1500;Body;Body;Body
cg03934392	0.55982	0.879477	5.17494	2.96334	2.81003e-05	0.0330486	chr11	1769152	-	Island	HCCA2;LOC402778;LOC402778	Body;5'UTR;1stExon
cg24086797	-0.374499	-3.6537	-4.87617	2.22936	2.82681e-05	0.0331479	chr17	1268909	+	OpenSea	YWHAE;YWHAE	Body;Body
cg22013037	0.228059	1.60283	5.17328	2.95927	2.82723e-05	0.0331479	chr17	3375698	+	S_Shore	SPATA22;SPATA22;SPATA22;SPATA22;SPATA22;SPATA22	TSS1500;TSS1500;TSS1500;TSS1500;TSS1500;TSS1500
cg19441866	0.898707	2.65503	5.16985	2.95086	2.863e-05	0.0335155	chr11	8857239	+	OpenSea	ST5	5'UTR
cg12761626	0.287975	-0.256003	5.16772	2.94563	2.88546e-05	0.0336879	chr18	77176620	+	N_Shelf	NFATC1;NFATC1;NFATC1;NFATC1;NFATC1	Body;5'UTR;Body;Body;Body
cg02021012	0.686133	2.44875	5.16715	2.94422	2.89154e-05	0.0336879	chr18	29959346	-	OpenSea	GAREM;GAREM	Body;Body
cg06568506	0.409306	0.914824	5.1669	2.94361	2.89419e-05	0.0336879	chr16	27473774	+	OpenSea	GTF3C1	Body
cg14344583	0.414592	2.55841	5.16672	2.94317	2.89609e-05	0.0336879	chr7	102046534	-	OpenSea	MIR548O;LOC100630923;PRKRIP1	TSS1500;Body;Body
cg12947498	0.400732	-2.91002	5.16613	2.94171	2.90241e-05	0.0336879	chrX	100806397	+	N_Shore	ARMCX1	5'UTR
cg19739596	-0.396762	3.77973	-4.86793	2.20908	2.9136e-05	0.0336879	chr11	59824161	+	OpenSea	MS4A3;MS4A3;MS4A3;MS4A3;MS4A3;MS4A3	1stExon;5'UTR;1stExon;5'UTR;5'UTR;1stExon
cg10020290	-0.378079	3.04046	-4.86781	2.20879	2.91486e-05	0.0336879	chr19	34111708	-	N_Shore	CHST8;CHST8	TSS1500;TSS1500
cg18113786	0.455031	0.795875	5.16462	2.93801	2.91852e-05	0.0336879	chr22	50757546	-	OpenSea	DENND6B	Body
cg13469543	0.668026	2.28987	5.16395	2.93637	2.92566e-05	0.0336879	chr3	134431940	-	OpenSea
cg14228683	0.647349	2.14424	5.16391	2.93627	2.92611e-05	0.0336879	chr9	139118973	+	OpenSea	QSOX2	Body
cg25346629	0.294292	-0.482279	5.16347	2.9352	2.93079e-05	0.0336879	chr10	76593659	+	OpenSea	KAT6B;KAT6B;KAT6B	5'UTR;5'UTR;5'UTR
cg26023019	0.34822	-4.94921	5.16306	2.93419	2.93521e-05	0.0336879	chr21	31311859	+	Island	GRIK1;GRIK1;GRIK1;GRIK1	1stExon;1stExon;5'UTR;5'UTR
cg11470848	0.278631	-0.416029	5.16303	2.93411	2.93555e-05	0.0336879	chr19	49982084	-	OpenSea	FLT3LG;FLT3LG;FLT3LG;FLT3LG;FLT3LG	Body;Body;Body;Body;Body
cg15463714	0.589737	1.49099	5.16242	2.93263	2.94204e-05	0.0337034	chr21	45299299	-	OpenSea	AGPAT3	5'UTR
cg21593885	0.433937	1.27606	5.16208	2.93177	2.94581e-05	0.0337034	chr10	131400095	-	OpenSea	MGMT	Body
cg13362694	0.483455	3.44354	5.16139	2.93009	2.95321e-05	0.0337372	chr5	171646800	-	OpenSea	UBTD2	Body
cg10772699	0.369089	2.19135	5.15932	2.925	2.97573e-05	0.0339217	chr3	42191047	+	OpenSea	TRAK1	Body
cg26277657	0.400237	3.51897	5.15908	2.92442	2.97831e-05	0.0339217	chr12	110430371	+	N_Shelf	GIT2;GIT2;GIT2;GIT2;GIT2;GIT2	Body;Body;Body;Body;Body;Body
cg16605162	0.488833	0.781329	5.15805	2.9219	2.98955e-05	0.0339985	chr8	80789095	-	OpenSea
cg14523158	0.323209	0.979887	5.15724	2.91992	2.99837e-05	0.0340477	chr6	37429972	-	OpenSea	CMTR1	Body
cg07894586	0.522882	1.40552	5.15599	2.91684	3.0122e-05	0.0340778	chr2	86022699	-	OpenSea
cg09318857	0.554557	2.29227	5.1558	2.91638	3.01424e-05	0.0340778	chr10	76956409	-	OpenSea
cg15987431	0.744679	1.18183	5.15578	2.91632	3.01452e-05	0.0340778	chr1	231155746	-	OpenSea	MIR1182;FAM89A	TSS200;Body
cg01252023	0.278545	0.0440556	5.15519	2.91488	3.021e-05	0.034085	chr11	67207574	+	S_Shelf	CORO1B;CORO1B	Body;Body
cg09245302	0.875927	1.42678	5.1545	2.91319	3.02859e-05	0.034085	chr17	80294560	+	S_Shelf
cg18442632	-0.34371	0.130267	-4.85714	2.18256	3.03097e-05	0.034085	chr5	177423379	-	OpenSea	PROP1	TSS200
cg21882990	0.306255	1.12801	5.15409	2.91218	3.03316e-05	0.034085	chr6	111902385	+	OpenSea	TRAF3IP2-AS1;TRAF3IP2-AS1;TRAF3IP2;TRAF3IP2;TRAF3IP2	Body;Body;Body;Body;Body
cg12792024	0.419518	1.13431	5.15076	2.904	3.07036e-05	0.0344179	chr17	62384869	+	OpenSea
cg26609631	0.712862	-4.6482	5.15062	2.90367	3.07187e-05	0.0344179	chr13	28366814	-	Island	GSX1;GSX1	5'UTR;1stExon
cg18190732	0.493717	0.935859	5.14914	2.90003	3.08858e-05	0.034554	chr1	21919761	-	OpenSea
cg14225229	0.34998	0.352593	5.14824	2.89783	3.09871e-05	0.0345879	chrX	43602918	+	OpenSea	MAOA;MAOA	Body;Body
cg04392266	1.70806	0.863666	5.14806	2.89739	3.10075e-05	0.0345879	chr10	45720134	-	Island
cg02684143	-0.43081	3.23394	-4.84886	2.1622	3.12407e-05	0.0347969	chr7	157821622	+	OpenSea	PTPRN2;PTPRN2;PTPRN2;PTPRN2;PTPRN2	Body;Body;Body;Body;Body
cg20208483	0.395134	1.06706	5.14412	2.88773	3.14566e-05	0.0349622	chr6	11655195	+	OpenSea
cg10590292	-0.497987	3.84675	-4.84676	2.15703	3.14815e-05	0.0349622	chr12	51717674	+	OpenSea	BIN2	Body
cg06823660	0.452393	2.09098	5.14221	2.88302	3.16774e-05	0.035083	chr22	39546276	-	N_Shore	CBX7	Body
ch.12.2625550F	0.497999	-2.98445	5.14201	2.88255	3.16997e-05	0.035083	chr12	124223225	+	OpenSea	ATP6V0A2	Body
cg17011300	0.57619	2.95965	5.14158	2.88149	3.17497e-05	0.035083	chr1	217260830	-	N_Shelf	ESRRG;ESRRG;ESRRG	5'UTR;5'UTR;5'UTR
cg21501001	-0.337925	-3.38075	-4.84421	2.15077	3.17756e-05	0.035083	chr1	63988996	+	OpenSea	ITGB3BP;EFCAB7	TSS200;TSS200
cg09442828	0.38477	-1.9519	5.13936	2.87604	3.20079e-05	0.0352882	chr8	37823979	-	Island	ADRB3	1stExon
cg25309768	0.393894	1.65145	5.13874	2.87452	3.20802e-05	0.0353164	chr16	47081589	-	OpenSea
cg20140577	0.391365	3.13487	5.1374	2.87124	3.22372e-05	0.0354378	chr5	89653353	-	OpenSea
cg13318129	1.44977	1.42293	5.13441	2.8639	3.25906e-05	0.0357743	chr22	45737514	-	OpenSea	FAM118A;FAM118A	3'UTR;3'UTR
cg01597493	0.750989	2.00293	5.1331	2.86068	3.27468e-05	0.0358938	chr1	16264916	+	S_Shelf	SPEN	Body
cg16672770	0.469959	3.02305	5.13094	2.85538	3.30049e-05	0.0361244	chr16	88781907	-	Island	FAM38A	3'UTR
cg18497587	0.278072	-0.462626	5.13005	2.85319	3.31125e-05	0.0361898	chr19	8212367	-	N_Shore	FBN3;FBN3	1stExon;5'UTR
cg05976228	0.325153	1.52402	5.1291	2.85085	3.32275e-05	0.0362576	chr2	74329082	-	OpenSea	TET3	Body
cg08408040	-0.806105	-2.16238	-4.8316	2.11976	3.32702e-05	0.0362576	chr7	11381133	+	OpenSea
cg22202786	0.374394	-2.94865	5.12833	2.84898	3.33202e-05	0.0362599	chr5	76383494	+	S_Shore	LOC728723;ZBED3	Body;TSS1500
cg12768681	0.627469	-4.32563	5.1278	2.84766	3.33852e-05	0.0362599	chr1	20879547	-	Island	FAM43B	1stExon
cg10288278	0.846242	-4.9537	5.12755	2.84704	3.3416e-05	0.0362599	chrX	142721811	+	Island	SLITRK4	5'UTR
cg18633340	0.337312	1.27628	5.12711	2.84598	3.34685e-05	0.0362649	chr19	39929516	-	S_Shelf
cg04745384	0.26832	-1.95843	5.12631	2.84401	3.35664e-05	0.0363191	chr12	52242468	-	Island
cg18902795	0.651592	2.27383	5.12569	2.84248	3.36425e-05	0.0363495	chr6	166124436	-	OpenSea
cg24765794	0.331887	0.600343	5.12524	2.84139	3.36973e-05	0.0363529	chr5	140938422	-	OpenSea	LOC100505658;DIAPH1;DIAPH1	Body;Body;Body
cg13448487	0.329987	0.264108	5.12487	2.84047	3.37432e-05	0.0363529	chr17	72213231	-	S_Shelf	TTYH2	Body
cg06401614	-0.240303	1.25175	-4.82734	2.10929	3.37896e-05	0.0363529	chr11	44927976	+	OpenSea	TSPAN18;TSPAN18	Body;1stExon
cg11516235	0.372448	0.731234	5.12322	2.83642	3.39463e-05	0.0364427	chr7	55594868	-	OpenSea	VOPP1;VOPP1;VOPP1;VOPP1	Body;Body;Body;Body
cg13281026	0.218379	0.10742	5.12303	2.83596	3.39693e-05	0.0364427	chr6	90275318	+	OpenSea	ANKRD6;ANKRD6;ANKRD6;ANKRD6;ANKRD6	5'UTR;TSS1500;5'UTR;5'UTR;5'UTR
cg02116255	0.383586	1.91226	5.1223	2.83416	3.40598e-05	0.0364881	chr9	73032750	-	N_Shore
cg25581347	-0.318603	3.26135	-4.82475	2.10293	3.41088e-05	0.036489	chr3	193491262	+	OpenSea
cg10484020	0.524648	0.981185	5.12032	2.82929	3.43064e-05	0.0365721	chr10	13889818	+	OpenSea	FRMD4A	Body
cg20522359	0.740441	1.02577	5.12021	2.82903	3.43196e-05	0.0365721	chr20	415397	-	OpenSea
cg14001161	0.380691	0.601595	5.12011	2.8288	3.43314e-05	0.0365721	chrX	24713101	+	S_Shore	POLA1	Body
cg19811761	0.494552	-4.91651	5.11908	2.82627	3.44604e-05	0.0366579	chr19	57019022	+	Island	ZNF471	TSS200
cg24538967	0.566206	1.6279	5.11663	2.82025	3.47688e-05	0.0368538	chr11	68193800	-	S_Shore	LRP5	Body
cg14558942	0.359344	2.17461	5.11651	2.81994	3.47844e-05	0.0368538	chr11	67234346	+	N_Shore	TMEM134;TMEM134;TMEM134	Body;Body;Body
cg10874097	0.46737	2.86221	5.11646	2.81983	3.47904e-05	0.0368538	chr6	31937470	+	N_Shelf	STK19;SKIV2L	TSS1500;Body
cg18801178	0.434896	-5.66766	5.11588	2.8184	3.48641e-05	0.0368802	chr2	171785795	-	Island	GORASP2;GORASP2;GORASP2	5'UTR;1stExon;5'UTR
cg06704122	0.372755	-5.10779	5.11505	2.81637	3.49687e-05	0.0368895	chr2	119604702	+	N_Shore	EN1	1stExon
cg13547337	0.323938	0.235762	5.11504	2.81634	3.49703e-05	0.0368895	chr1	219839102	+	OpenSea
cg12305977	0.354068	1.57862	5.11426	2.81443	3.50691e-05	0.0369423	chr7	139723927	-	OpenSea	PARP12;PARP12	3'UTR;Body
cg02626536	0.352337	3.5799	5.11364	2.81292	3.51478e-05	0.0369738	chr4	83867494	+	OpenSea	LIN54;LIN54;LIN54;LIN54;LIN54;LIN54;LIN54	Body;Body;Body;Body;Body;Body;Body
cg24953723	0.430209	0.491033	5.11263	2.81043	3.52773e-05	0.0370409	chr3	81493538	+	OpenSea
cg00528487	0.339801	3.17768	5.11225	2.80948	3.53268e-05	0.0370409	chr13	27724792	+	OpenSea	USP12-AS1;USP12	Body;Body
cg15621260	1.04271	-4.15821	5.112	2.80888	3.53583e-05	0.0370409	chr11	27015813	-	OpenSea	FIBIN;FIBIN	5'UTR;1stExon
cg16945346	0.358344	2.56061	5.11109	2.80665	3.54749e-05	0.0370784	chr20	35925591	-	OpenSea	MANBAL;MANBAL	5'UTR;5'UTR
cg09858862	0.646747	2.17211	5.11096	2.80633	3.5492e-05	0.0370784	chr1	23887514	-	S_Shore	ID3	TSS1500
cg24898914	-0.368226	4.42863	-4.81327	2.0747	3.55612e-05	0.0370995	chr6	32810706	+	N_Shore	PSMB8;PSMB8	Body;Body
cg18954541	0.78527	-3.76275	5.10862	2.80058	3.57948e-05	0.0372515	chr20	45279985	+	Island	SLC13A3;SLC13A3	1stExon;5'UTR
cg10096378	-0.388433	3.13383	-4.81135	2.06998	3.58096e-05	0.0372515	chr22	40391617	+	S_Shore	FAM83F	Body
cg13138556	0.471278	1.91917	5.1079	2.79881	3.58886e-05	0.0372515	chr4	185035726	-	OpenSea	ENPP6	Body
cg27215768	-0.276289	4.41789	-4.81063	2.06821	3.59037e-05	0.0372515	chr10	98425148	-	OpenSea	PIK3AP1	Body
cg04953354	-0.433689	2.75964	-4.80975	2.06605	3.60181e-05	0.0373147	chr4	110254286	+	OpenSea
cg03845458	0.355316	0.956038	5.10656	2.79552	3.60631e-05	0.0373147	chr9	19013192	+	OpenSea	SAXO1;SAXO1;SAXO1	Body;Body;5'UTR
cg18123789	0.483686	1.43349	5.10556	2.79307	3.61936e-05	0.0373987	chr11	102317534	-	OpenSea	TMEM123	Body
cg02591558	0.444888	1.88788	5.10486	2.79135	3.62861e-05	0.0374431	chr12	27932224	+	N_Shore	KLHL42	TSS1500
cg26715986	0.449656	3.17676	5.10447	2.79039	3.63375e-05	0.0374451	chrX	49767916	+	OpenSea	CLCN5;MIR188;CLCN5	Body;TSS200;Body
cg23088397	0.299908	0.565909	5.10401	2.78927	3.63976e-05	0.0374561	chr15	59578899	+	OpenSea	MYO1E	Body
cg10683055	0.547844	-2.26878	5.10353	2.78809	3.64609e-05	0.0374704	chr21	34638126	+	N_Shore	IL10RB	TSS1500
cg21468929	-0.461132	1.38325	-4.80477	2.0538	3.66745e-05	0.0376388	chr10	119295619	-	Island	EMX2OS	Body
cg01096124	0.393002	1.72076	5.09999	2.77939	3.69321e-05	0.0377822	chr15	48253631	+	OpenSea
cg12543929	0.368803	3.08405	5.09981	2.77895	3.69559e-05	0.0377822	chrX	67722985	+	S_Shelf	YIPF6	Body
cg26333652	0.574501	-3.11946	5.09949	2.77818	3.6998e-05	0.0377822	chr5	2750758	-	Island	IRX2;IRX2	Body;Body
cg13402034	-0.453075	1.66517	-4.80223	2.04754	3.70138e-05	0.0377822	chr5	177425272	-	OpenSea
cg03043709	1.08565	2.31392	5.09841	2.77552	3.71431e-05	0.0378574	chr7	2046920	+	S_Shelf	MAD1L1;MAD1L1;MAD1L1	Body;Body;Body
cg15205884	0.329801	0.173422	5.09807	2.77469	3.71886e-05	0.0378574	chr6	35286844	+	OpenSea	DEF6	Body
cg06617456	0.394383	-3.49653	5.09771	2.7738	3.72374e-05	0.0378574	chr8	68864769	-	Island	PREX2;PREX2	1stExon;1stExon
cg07928541	0.285293	-5.31391	5.09552	2.76842	3.75343e-05	0.0381081	chr7	151038942	+	Island	NUB1	5'UTR
cg25994838	0.457321	-4.4961	5.09474	2.76651	3.76397e-05	0.0381284	chr5	180615482	+	N_Shore
cg22713640	-0.404972	2.59542	-4.79725	2.0353	3.76869e-05	0.0381284	chr11	65556161	-	S_Shore	OVOL1	Body
cg04005576	0.382279	3.14158	5.09411	2.76496	3.77258e-05	0.0381284	chr3	10347361	+	OpenSea	SEC13;SEC13;SEC13;SEC13;SEC13;SEC13;SEC13;SEC13	ExonBnd;ExonBnd;ExonBnd;ExonBnd;Body;Body;Body;Body
cg10472320	0.389702	-0.201985	5.09389	2.76443	3.77556e-05	0.0381284	chr16	72892765	+	OpenSea	ZFHX3;ZFHX3	Body;Body
cg06291314	0.381881	0.393223	5.09261	2.76126	3.79318e-05	0.0382523	chr17	2325086	-	OpenSea	METT10D	Body
cg03190082	0.492112	2.59034	5.09226	2.76041	3.79793e-05	0.0382523	chr18	34948925	-	OpenSea	CELF4;CELF4;CELF4;CELF4	Body;Body;Body;Body
cg26975446	0.741857	1.36764	5.09145	2.75843	3.80907e-05	0.038299	chr20	30397934	-	OpenSea
cg23187255	0.585265	2.44664	5.09119	2.75778	3.81268e-05	0.038299	chr7	4803019	+	Island	FOXK1	3'UTR
cg16922688	0.388391	2.7314	5.09052	2.75615	3.82187e-05	0.0383404	chr6	29588173	-	OpenSea	GABBR1;GABBR1;GABBR1	Body;Body;Body
cg00513713	0.43295	-4.18724	5.08832	2.75074	3.85239e-05	0.0385955	chr5	98108602	-	N_Shore	RGMB-AS1;RGMB	Body;Body
cg16149854	0.265007	0.358366	5.08742	2.74852	3.86499e-05	0.0386706	chr19	38680731	+	N_Shelf	SIPA1L3	Body
cg21934469	0.565141	1.61683	5.0867	2.74676	3.87501e-05	0.0387197	chr2	17353188	+	OpenSea
cg10436759	0.776345	2.35382	5.08476	2.742	3.90226e-05	0.038865	chr1	204226557	-	Island	PLEKHA6	Body
cg26859670	0.338363	-0.0212817	5.08446	2.74125	3.90657e-05	0.038865	chr6	155203539	+	OpenSea
cg24127178	0.478984	-3.06118	5.08432	2.74091	3.90853e-05	0.038865	chr3	171685013	-	OpenSea
cg08256661	-0.461503	-4.25124	-4.787	2.0101	3.91092e-05	0.038865	chr9	5438061	+	S_Shore	PLGRKT	TSS200
cg04901623	0.478834	2.17309	5.08384	2.73975	3.91521e-05	0.038865	chr4	39122942	+	OpenSea	KLHL5;KLHL5;KLHL5;KLHL5	3'UTR;3'UTR;3'UTR;3'UTR
cg09904290	0.299491	0.969656	5.08241	2.73623	3.93551e-05	0.0389102	chr2	53992680	-	N_Shelf	ASB3;GPR75-ASB3;ASB3;ASB3	Body;Body;5'UTR;5'UTR
cg03891464	0.413097	1.43103	5.08171	2.7345	3.94553e-05	0.0389102	chr14	75475901	-	OpenSea	EIF2B2	3'UTR
cg12509268	0.547708	3.37574	5.08148	2.73395	3.94873e-05	0.0389102	chr12	124911444	+	Island	NCOR2;NCOR2	Body;Body
cg08929133	0.438656	1.50754	5.08117	2.73317	3.95323e-05	0.0389102	chr3	186330026	+	OpenSea	AHSG	TSS1500
cg11429292	0.635516	-4.35431	5.08083	2.73235	3.95801e-05	0.0389102	chr12	6888035	-	OpenSea
cg08089671	-0.331646	-3.40202	-4.78289	1.99999	3.96939e-05	0.0389102	chr2	98612943	+	Island	TMEM131	TSS1500
cg03003722	0.310967	0.20431	5.07992	2.73011	3.97107e-05	0.0389102	chr6	38035488	+	OpenSea	ZFAND3	Body
cg07323924	0.524074	2.35181	5.07952	2.72913	3.97674e-05	0.0389102	chr3	183173251	+	OpenSea	LINC00888;LINC00888	Body;Body
cg07305931	-0.314951	-1.43711	-4.78202	1.99785	3.98186e-05	0.0389102	chr20	6604933	+	OpenSea
cg13011452	0.340886	1.23046	5.07913	2.72818	3.98233e-05	0.0389102	chr6	30614382	-	N_Shore	C6orf136;C6orf136;C6orf136	TSS1500;TSS1500;TSS1500
cg23047236	0.291484	0.444705	5.07908	2.72805	3.9831e-05	0.0389102	chr17	27369447	-	OpenSea	PIPOX	TSS1500
cg19237798	0.360648	1.34231	5.07896	2.72776	3.98481e-05	0.0389102	chr13	48839456	-	OpenSea
cg08740424	0.38814	1.60366	5.07884	2.72746	3.98654e-05	0.0389102	chr21	46193430	+	OpenSea	UBE2G2;UBE2G2;UBE2G2	Body;Body;Body
cg12068916	0.429415	2.0323	5.07843	2.72645	3.99247e-05	0.0389179	chr8	17267342	+	N_Shelf	MTMR7	Body
cg14207921	0.752913	1.01039	5.07675	2.72233	4.01671e-05	0.039093	chr14	20898785	+	OpenSea	KLHL33	Body
cg11941773	0.395695	3.58799	5.07634	2.72132	4.02265e-05	0.039093	chrX	40444672	+	S_Shelf	ATP6AP2	Body
cg16740886	0.467997	1.08527	5.07611	2.72076	4.02592e-05	0.039093	chr1	9593025	+	OpenSea
cg14727512	0.635945	1.18163	5.07523	2.71859	4.0388e-05	0.0391679	chr22	19118918	+	N_Shore	TSSK2;DGCR14	1stExon;3'UTR
cg02910344	0.416317	1.20175	5.07426	2.71621	4.05292e-05	0.03925	chr5	180215930	-	N_Shelf
cg00219816	0.607756	-1.85797	5.07254	2.71198	4.07816e-05	0.03925	chr8	96280555	-	N_Shore	C8orf37	Body
cg26234081	0.472901	1.31874	5.07254	2.71198	4.07818e-05	0.03925	chr7	148498614	-	OpenSea
cg03841136	-0.392187	4.29165	-4.77523	1.98118	4.08043e-05	0.03925	chr21	43136835	-	OpenSea	NCRNA00112;C21orf129	Body;TSS1500
cg22721334	0.761362	-5.08255	5.07206	2.71081	4.08518e-05	0.03925	chr19	58609618	+	Island	ZSCAN18;ZSCAN18;ZSCAN18;ZSCAN18;ZSCAN18;ZSCAN18;ZSCAN18	1stExon;Body;5'UTR;1stExon;1stExon;5'UTR;5'UTR
cg14646055	0.855333	-1.27871	5.07188	2.71036	4.08786e-05	0.03925	chr13	25116491	-	S_Shore
cg04069757	0.416095	1.93278	5.07187	2.71034	4.08796e-05	0.03925	chr12	121339954	-	N_Shore	SPPL3	Body
cg06280578	0.213748	0.556273	5.07182	2.71022	4.08873e-05	0.03925	chr2	99136466	-	OpenSea	INPP4A;INPP4A;INPP4A;INPP4A	5'UTR;5'UTR;5'UTR;5'UTR
cg02858159	0.294857	1.03537	5.07059	2.70721	4.10681e-05	0.0393737	chr10	7202900	-	OpenSea
cg25355537	0.500612	1.91157	5.06978	2.70521	4.11884e-05	0.039439	chr5	71505497	-	OpenSea
cg15142116	0.587251	0.728318	5.06918	2.70374	4.12771e-05	0.0394408	chr17	80550648	-	OpenSea	FOXK2	Body
cg21184174	-0.537804	-0.971408	-4.77192	1.97303	4.12943e-05	0.0394408	chr1	115881214	-	Island	NGF	TSS1500
cg07965703	0.341253	3.3012	5.06806	2.70097	4.14451e-05	0.0395349	chr17	21175258	-	N_Shelf
cg03023089	0.294405	-0.564754	5.06662	2.69744	4.16602e-05	0.0396147	chr22	36806580	+	Island
cg14221435	0.380833	2.83196	5.0665	2.69716	4.16772e-05	0.0396147	chr5	139504945	-	OpenSea	IGIP	TSS1500
cg20126775	-0.266894	3.59945	-4.7693	1.96659	4.16857e-05	0.0396147	chr6	49917145	+	OpenSea	DEFB133	1stExon
cg09818265	-0.39092	3.76295	-4.76804	1.96348	4.18756e-05	0.0397223	chr1	57917333	+	OpenSea	DAB1	5'UTR
cg13506485	0.415153	1.26453	5.065	2.69346	4.19037e-05	0.0397223	chr10	95835936	+	OpenSea	PLCE1	Body
cg07432937	-0.220107	4.12787	-4.76568	1.9577	4.22314e-05	0.0399828	chr3	192604519	-	OpenSea	MB21D2	Body
cg07271473	0.34336	1.79016	5.06236	2.68699	4.23027e-05	0.0400003	chr21	40124792	+	OpenSea	NCRNA00114;NCRNA00114;NCRNA00114	TSS1500;Body;Body
cg17337072	0.478201	-2.13327	5.06189	2.68583	4.2375e-05	0.0400188	chr19	44009237	+	S_Shore	PHLDB3	TSS1500
cg14774396	0.400126	0.90001	5.06137	2.68456	4.24535e-05	0.0400267	chr5	150969845	+	OpenSea
cg07523537	0.409824	1.80831	5.06114	2.68399	4.24892e-05	0.0400267	chr4	170190260	+	N_Shore	SH3RF1	Body
cg02693155	0.342764	1.22368	5.06068	2.68285	4.25599e-05	0.0400436	chr9	33108071	-	OpenSea
cg16862518	0.315014	-0.819892	5.05975	2.68058	4.27016e-05	0.0401271	chr16	48407610	-	OpenSea	SIAH1;MIR548AE2;MIR5095	5'UTR;Body;Body
cg03286735	0.404202	0.725674	5.05691	2.67359	4.31403e-05	0.0404533	chr4	906491	+	N_Shore	GAK	Body
cg19744908	0.310397	-2.78788	5.05681	2.67335	4.31555e-05	0.0404533	chr1	82267923	+	Island	LPHN2	5'UTR
cg08510264	0.714777	-4.66266	5.05527	2.66958	4.33945e-05	0.0406205	chr13	110438288	+	Island	IRS2	1stExon
cg02085507	0.76181	-2.5619	5.05464	2.66803	4.34928e-05	0.0406205	chr19	6739192	-	N_Shore	TRIP10	TSS1500
cg23420342	-0.408687	3.50034	-4.75697	1.93628	4.35751e-05	0.0406205	chr19	7671142	+	OpenSea	CAMSAP3;CAMSAP3;CAMSAP3;CAMSAP3	ExonBnd;ExonBnd;Body;Body
cg00070383	-0.318158	0.925265	-4.75678	1.9358	4.36051e-05	0.0406205	chr4	174429374	+	N_Shore
cg16639860	0.427686	1.39735	5.05383	2.66603	4.36198e-05	0.0406205	chr4	20885019	+	OpenSea	KCNIP4;KCNIP4;KCNIP4;KCNIP4;KCNIP4	Body;Body;5'UTR;5'UTR;TSS1500
cg05151268	0.346914	2.21924	5.05344	2.66506	4.36818e-05	0.0406205	chr8	49607937	-	OpenSea	LOC101929268	Body
cg17046577	0.26808	-3.06147	5.05326	2.66463	4.37094e-05	0.0406205	chr7	84815361	-	Island
cg10518572	-0.542746	1.70655	-4.75356	1.92789	4.41119e-05	0.0408994	chr11	65560635	-	OpenSea	OVOL1	Body
cg19450145	0.413506	3.60904	5.05041	2.65762	4.41591e-05	0.0408994	chr6	158925064	+	OpenSea	TULP4;TULP4	Body;Body
cg16967191	0.391448	0.714936	5.05014	2.65697	4.42015e-05	0.0408994	chr5	175281742	+	OpenSea	CPLX2	5'UTR
cg01529679	0.490619	2.14026	5.04986	2.65628	4.42459e-05	0.0408994	chrX	153074551	-	S_Shore	PDZD4	Body
cg27641880	-0.781403	2.29172	-4.7525	1.92529	4.42795e-05	0.0408994	chr12	117490663	+	OpenSea	TESC;TESC;TESC	Body;Body;Body
cg26930588	0.417967	1.05689	5.04891	2.65393	4.43978e-05	0.0409587	chr7	45683471	-	OpenSea	ADCY1;ADCY1	Body;Body
cg09694986	-1.17047	3.19282	-4.7508	1.92111	4.45509e-05	0.04105	chr8	121775052	-	OpenSea	SNTB1	Body
cg00527653	0.388822	2.3004	5.04676	2.64865	4.47415e-05	0.0411755	chr10	72574724	+	N_Shore	SGPL1	TSS1500
cg12362307	0.390849	1.58857	5.04611	2.64708	4.48445e-05	0.0411795	chr14	69059927	-	OpenSea	RAD51B	Body
cg00908813	0.655331	1.83478	5.04605	2.64692	4.48546e-05	0.0411795	chr3	139464848	+	OpenSea
cg16597253	0.336671	0.606262	5.04458	2.64331	4.50919e-05	0.0413472	chr12	95774918	-	OpenSea
cg27174861	-0.246543	3.73138	-4.74652	1.91061	4.52385e-05	0.041388	chr1	44072011	-	S_Shore	PTPRF;PTPRF	Body;Body
cg00867453	-0.327304	-3.71233	-4.74648	1.9105	4.52456e-05	0.041388	chr9	88555863	+	Island	NAA35	TSS200
cg07010486	0.38086	0.107525	5.04195	2.63684	4.55194e-05	0.0415882	chr1	204301350	-	OpenSea	PLEKHA6	5'UTR
cg21527411	0.539952	1.01604	5.04094	2.63436	4.56843e-05	0.0416886	chr11	58499409	-	OpenSea	GLYAT;GLYAT;GLYAT;GLYAT	1stExon;1stExon;5'UTR;5'UTR
cg27209389	-0.241101	-0.344116	-4.74304	1.90203	4.58073e-05	0.0417505	chr15	44358758	+	OpenSea	FRMD5;FRMD5;FRMD5;FRMD5	Body;Body;5'UTR;5'UTR
cg16065899	-0.28162	-0.0670835	-4.74254	1.90082	4.58885e-05	0.0417743	chr11	44332958	+	S_Shore	ALX4	TSS1500
cg16972629	0.427252	-0.562074	5.03886	2.62926	4.6025e-05	0.0418483	chr8	59110850	+	OpenSea
cg11706957	0.440437	0.646868	5.03818	2.62757	4.61384e-05	0.041901	chr4	866613	+	S_Shore	GAK;GAK	Body;Body
cg17406092	0.285781	0.616625	5.03736	2.62557	4.62732e-05	0.0419731	chr5	177569656	+	OpenSea	RMND5B;RMND5B;RMND5B	Body;Body;Body
cg04973418	0.644644	2.26703	5.03597	2.62216	4.65034e-05	0.0421314	chr12	95468544	+	S_Shore	NR2C1;NR2C1;NR2C1	TSS1500;TSS1500;TSS1500
cg15428435	0.646568	-3.85591	5.03467	2.61897	4.67204e-05	0.0422775	chr14	102247681	+	Island	PPP2R5C;PPP2R5C	Body;Body
cg00483886	0.253615	-5.34528	5.03405	2.61743	4.68253e-05	0.0423219	chr6	31939797	-	Island	DOM3Z;STK19;DOM3Z;STK19;STK19	5'UTR;1stExon;1stExon;1stExon;Body
cg04696780	0.350771	-1.42043	5.03322	2.61541	4.69633e-05	0.042396	chr7	116139425	-	N_Shore	CAV2;CAV2	TSS200;TSS200
cg14423246	0.459286	0.711513	5.03236	2.61329	4.71084e-05	0.0424763	chr1	210018658	-	OpenSea	DIEXF	Body
cg25743482	0.404187	2.26236	5.03068	2.60917	4.73917e-05	0.0425978	chr11	19775505	+	OpenSea	NAV2;NAV2;NAV2	Body;Body;Body
cg14812146	0.321397	0.602007	5.03026	2.60813	4.74632e-05	0.0425978	chr4	140957709	+	OpenSea	MAML3	Body
cg20952434	0.389376	3.58528	5.03014	2.60784	4.74835e-05	0.0425978	chr19	2016402	+	OpenSea	BTBD2	TSS1500
cg24878303	0.287129	0.167809	5.02972	2.60679	4.75556e-05	0.0425978	chr8	124230334	+	OpenSea
cg07962679	0.482099	-0.06092	5.02954	2.60636	4.75857e-05	0.0425978	chr15	53021254	+	OpenSea
cg10961604	0.569434	-4.29038	5.02954	2.60636	4.75859e-05	0.0425978	chr1	27709771	-	Island	CD164L2;CD164L2	1stExon;5'UTR
cg19696441	-0.652706	-1.92879	-4.73209	1.87513	4.76368e-05	0.0425978	chr1	20512463	+	Island	UBXN10	TSS200
cg24313803	0.54623	2.0839	5.02878	2.60449	4.77155e-05	0.0426178	chr1	226096101	+	OpenSea
cg05778370	0.523539	-0.654563	5.02482	2.59476	4.8395e-05	0.043167	chr1	246814541	-	OpenSea	CNST	Body
cg03905800	0.498475	0.465492	5.02418	2.59318	4.85064e-05	0.043167	chr11	34208337	+	OpenSea	ABTB2	Body
cg04373657	0.306346	1.77882	5.02402	2.5928	4.85331e-05	0.043167	chr19	2800910	+	S_Shore	THOP1	Body
cg13520520	0.290708	-1.77991	5.02343	2.59134	4.86362e-05	0.043167	chr19	11616957	-	S_Shore	ECSIT;ECSIT;ECSIT;ECSIT;ZNF653	3'UTR;3'UTR;Body;3'UTR;TSS1500
cg11662940	-0.795135	1.63591	-4.7261	1.8604	4.86678e-05	0.043167	chr2	73973864	+	OpenSea
cg09581706	0.310574	0.327772	5.02322	2.59083	4.86723e-05	0.043167	chr5	32100888	-	OpenSea	PDZD2	Body
cg03301433	0.801061	3.21579	5.02164	2.58695	4.89471e-05	0.04336	chr2	242617946	+	S_Shore	DTYMK;DTYMK;DTYMK	Body;Body;Body
cg14145185	0.325656	0.166482	5.02059	2.58437	4.9131e-05	0.0434314	chr19	13948274	-	S_Shelf	MIR24-2;MIR23A;MIR27A	TSS1500;TSS1500;TSS1500
cg26408007	0.42018	1.46369	5.02053	2.58421	4.91424e-05	0.0434314	chr2	206616845	-	OpenSea	NRP2;NRP2;NRP2;NRP2;NRP2	Body;Body;Body;Body;Body
cg16222629	0.390665	1.10005	5.01923	2.58102	4.93705e-05	0.0435037	chr8	143597394	+	OpenSea	BAI1	Body
cg02719634	0.392095	0.458745	5.01918	2.5809	4.93792e-05	0.0435037	chr11	2924899	+	S_Shore	SLC22A18AS;SLC22A18;SLC22A18AS;SLC22A18	1stExon;Body;5'UTR;Body
cg23314972	1.04123	0.906153	5.01908	2.58066	4.93965e-05	0.0435037	chr11	1977533	+	Island	MRPL23	Body
cg00463367	-0.494515	1.91569	-4.72044	1.8465	4.96601e-05	0.0436105	chr10	8103673	-	S_Shelf	GATA3;GATA3	Body;Body
cg07127456	0.373625	-0.839549	5.01735	2.57641	4.97026e-05	0.0436105	chr16	66583081	+	N_Shore	TK2	Body
cg11511443	-0.37318	2.9092	-4.71992	1.84521	4.97527e-05	0.0436105	chr12	16761406	+	OpenSea	LMO3	TSS1500
cg02576468	0.492948	-3.74476	5.01629	2.57381	4.98901e-05	0.0436105	chr19	41074006	-	Island	SPTBN4	Body
cg08409687	0.454689	-3.23594	5.01629	2.57381	4.98905e-05	0.0436105	chr2	201936025	-	Island	NDUFB3;FAM126B	TSS1500;5'UTR
cg02894083	0.305941	0.448167	5.01588	2.57279	4.9964e-05	0.0436105	chr2	44112443	+	OpenSea
cg17920551	0.388598	1.51348	5.01565	2.57222	5.0005e-05	0.0436105	chr1	9352155	-	OpenSea	SPSB1	TSS1500
cg12293415	-0.277062	-3.93898	-4.71849	1.84169	5.00075e-05	0.0436105	chr18	67873666	-	S_Shore	RTTN	TSS1500
cg08527065	0.462043	3.00867	5.01516	2.57101	5.0093e-05	0.0436105	chr6	136385862	-	OpenSea	PDE7B	Body
cg03642555	0.487893	1.23771	5.01515	2.57101	5.00936e-05	0.0436105	chr5	34502788	-	OpenSea
cg16351618	0.630858	1.99941	5.01382	2.56772	5.03329e-05	0.0437685	chr14	103631769	+	OpenSea
cg20266910	-0.370067	-1.40555	-4.71499	1.83309	5.06349e-05	0.0439343	chr6	26577678	-	OpenSea
cg12274898	0.370881	1.4594	5.01211	2.56353	5.06395e-05	0.0439343	chr1	153586108	+	OpenSea	S100A16	TSS1500
cg12715165	0.309688	0.0515481	5.00971	2.55762	5.1075e-05	0.0442614	chr2	3431248	-	OpenSea	TRAPPC12	Body
cg23468777	0.324876	0.164728	5.00816	2.55382	5.13574e-05	0.0444464	chr8	141739444	-	OpenSea	PTK2;PTK2;PTK2	Body;Body;Body
cg18058689	0.337685	-5.08418	5.00789	2.55317	5.14058e-05	0.0444464	chr13	93879670	+	Island	GPC6;GPC6	1stExon;5'UTR
cg13653144	0.509827	-4.04803	5.00751	2.55223	5.14758e-05	0.0444562	chr9	129375812	+	Island	LMX1B	TSS1500
cg20375041	0.269201	1.64226	5.00706	2.55111	5.1559e-05	0.0444773	chr1	44680349	-	S_Shore	DMAP1;DMAP1;DMAP1	Body;Body;Body
cg17033723	-0.790111	1.80135	-4.70885	1.81801	5.17541e-05	0.0445948	chr5	2273356	-	OpenSea
cg03790288	0.266896	0.412894	5.00557	2.54746	5.18329e-05	0.0446119	chr9	123696143	+	OpenSea
cg07203320	-0.331345	-2.84658	-4.70752	1.81474	5.19992e-05	0.0446621	chr3	139108984	+	Island	COPB2;COPB2	TSS1500;TSS1500
cg22438763	0.531498	-4.86534	5.00457	2.545	5.20175e-05	0.0446621	chr1	47900256	-	Island	FOXD2;MGC12982	TSS1500;Body
cg06253910	0.536954	0.298401	5.00415	2.54398	5.20948e-05	0.0446621	chr6	106818756	+	OpenSea
cg07723749	0.238686	-0.256248	5.00398	2.54355	5.2127e-05	0.0446621	chr17	16377692	-	OpenSea	LRRC75A;LRRC75A	Body;Body
cg05260995	-0.465691	3.0285	-4.70621	1.81152	5.2242e-05	0.0446735	chr9	95582553	-	OpenSea	ANKRD19P	Body
cg24810735	0.363175	0.716162	5.00276	2.54055	5.23538e-05	0.0446735	chr8	108441547	-	OpenSea	ANGPT1	Body
cg03603279	0.258574	-0.220334	5.00237	2.53959	5.24268e-05	0.0446735	chr11	67373457	+	N_Shore	NDUFV1;NDUFV1;C11orf72	TSS1500;TSS1500;Body
cg14688628	0.56352	4.41063	5.00221	2.53921	5.24555e-05	0.0446735	chr12	56143765	+	OpenSea	GDF11	3'UTR
cg06037963	-0.326728	3.94232	-4.70473	1.80787	5.25187e-05	0.0446735	chr2	242716559	-	OpenSea	GAL3ST2	Body
cg01397619	-0.298099	3.22281	-4.70464	1.80766	5.25352e-05	0.0446735	chr5	146606681	-	OpenSea
cg21089502	0.287293	-0.89502	5.00169	2.53792	5.25533e-05	0.0446735	chr5	176980309	+	N_Shore	FAM193B;FAM193B	Body;Body
cg21710255	0.59737	-0.258353	5.00133	2.53703	5.26212e-05	0.0446811	chr6	49681742	+	OpenSea	CRISP2;CRISP2;CRISP2;CRISP2;CRISP2	TSS1500;TSS1500;TSS1500;TSS1500;TSS1500
cg09673492	0.374478	-3.02516	4.9995	2.53253	5.29648e-05	0.0448124	chr6	170598767	-	Island	DLL1;FAM120B	Body;TSS1500
cg15628518	1.39473	-4.40124	4.99945	2.53242	5.29734e-05	0.0448124	chr8	145025059	-	Island	PLEC1;PLEC1;PLEC1;PLEC1	Body;Body;Body;TSS200
cg11523424	0.41454	0.980728	4.99921	2.53182	5.30194e-05	0.0448124	chr11	70918848	+	OpenSea	SHANK2	5'UTR
cg17350092	0.373052	0.0983857	4.99902	2.53137	5.30537e-05	0.0448124	chr10	119314996	+	S_Shore
cg01776149	0.422984	1.19498	4.99866	2.53046	5.31232e-05	0.0448124	chr5	150168955	+	OpenSea	SMIM3	5'UTR
cg18213545	0.366684	-5.20507	4.99862	2.53037	5.31308e-05	0.0448124	chr11	57529400	+	OpenSea	CTNND1;CTNND1;CTNND1;CTNND1;CTNND1;CTNND1;CTNND1;CTNND1;CTNND1;CTNND1;CTNND1;CTNND1;CTNND1;CTNND1;CTNND1;CTNND1;CTNND1;CTNND1;CTNND1;CTNND1;CTNND1;CTNND1;CTNND1;CTNND1;CTNND1;CTNND1	5'UTR;1stExon;5'UTR;1stExon;1stExon;1stExon;1stExon;1stExon;5'UTR;1stExon;5'UTR;1stExon;5'UTR;1stExon;1stExon;5'UTR;1stExon;1stExon;5'UTR;5'UTR;5'UTR;5'UTR;5'UTR;5'UTR;1stExon;5'UTR
cg09587218	0.425633	2.47355	4.99769	2.52809	5.33062e-05	0.0449103	chr9	92729882	+	OpenSea
cg07770176	0.66708	2.82502	4.9964	2.52492	5.35505e-05	0.045066	chr5	71738779	+	OpenSea	ZNF366	3'UTR
cg04522625	0.483183	2.18399	4.99457	2.52043	5.38997e-05	0.0451116	chr3	64751651	-	OpenSea	MIR548A2	Body
cg25422051	0.365564	0.680575	4.99456	2.5204	5.39016e-05	0.0451116	chr11	65684313	+	N_Shore	C11orf68;C11orf68	3'UTR;3'UTR
cg07747768	0.284485	0.06116	4.99422	2.51957	5.39668e-05	0.0451116	chr4	139955158	+	OpenSea	NOCT	Body
cg20781967	0.561307	0.147093	4.99418	2.51947	5.39742e-05	0.0451116	chr12	772688	-	OpenSea	NINJ2;NINJ2	1stExon;5'UTR
cg03009240	0.335763	-0.363012	4.99371	2.51831	5.40645e-05	0.0451116	chr19	3507867	-	S_Shore	FZR1	5'UTR
cg05731713	0.705046	3.82823	4.99361	2.51805	5.40848e-05	0.0451116	chr7	157510257	+	OpenSea	PTPRN2;PTPRN2;PTPRN2	Body;Body;Body
cg11673964	0.528038	2.08894	4.99347	2.51771	5.41115e-05	0.0451116	chr8	145807673	+	S_Shore	KIAA1688	Body
cg17295225	0.478216	-5.05926	4.99333	2.51737	5.41385e-05	0.0451116	chr6	137814971	-	Island	OLIG3	1stExon
cg12298582	0.972122	1.53497	4.99332	2.51734	5.41407e-05	0.0451116	chr3	193850159	+	N_Shore
cg13587564	0.487039	1.05611	4.99163	2.51319	5.44663e-05	0.045305	chr9	137003752	+	S_Shore	WDR5;WDR5	5'UTR;TSS1500
cg00554871	0.508916	1.29559	4.99149	2.51285	5.44925e-05	0.045305	chr3	107836762	-	OpenSea
cg19848082	0.286466	-0.141038	4.99014	2.50953	5.47546e-05	0.0454379	chr2	74232673	-	S_Shelf
cg18275831	0.428762	-3.37194	4.99005	2.50931	5.47723e-05	0.0454379	chr11	22215407	+	S_Shore	ANO5;ANO5	Body;Body
cg09335044	0.709625	0.0810749	4.98896	2.50664	5.4984e-05	0.0455633	chr22	17702776	-	OpenSea	CECR1	TSS200
cg19649083	0.479285	-2.51526	4.98865	2.50588	5.50437e-05	0.0455633	chr5	175295119	+	N_Shelf	CPLX2	5'UTR
cg19528419	0.371758	-1.62264	4.98779	2.50376	5.52129e-05	0.0456534	chr11	420266	-	Island	ANO9	Body
cg17605063	0.79584	1.12333	4.98743	2.50288	5.52831e-05	0.0456616	chr1	235069164	+	OpenSea
cg14015726	0.599502	0.453787	4.98687	2.50151	5.53925e-05	0.0456801	chr22	40807049	+	OpenSea	MKL1	3'UTR
cg05134945	1.00056	-4.60147	4.9867	2.50109	5.54262e-05	0.0456801	chr3	188665466	-	Island
cg11638352	0.588974	0.533793	4.98533	2.49771	5.56963e-05	0.0457885	chr15	85526469	-	S_Shore	PDE8A;PDE8A;PDE8A	5'UTR;Body;Body
cg14949271	-0.31417	4.06142	-4.68797	1.76671	5.57372e-05	0.0457885	chr6	13365510	+	Island	GFOD1	Body
cg07710833	0.340078	3.01135	4.98511	2.49718	5.5739e-05	0.0457885	chr5	112022460	+	OpenSea
cg14815675	1.09258	-1.17358	4.98428	2.49513	5.5904e-05	0.0458743	chr5	141821456	+	OpenSea	LOC101926941	Body
cg17217443	0.245592	0.104542	4.98333	2.4928	5.60925e-05	0.0459791	chr17	36511291	+	S_Shelf	SOCS7	Body
cg05168977	0.302418	-2.49607	4.98275	2.49137	5.62084e-05	0.045989	chr7	98247142	+	Island	NPTX2	1stExon
cg04010861	0.63795	1.50514	4.98266	2.49115	5.62259e-05	0.045989	chr4	8349838	+	S_Shore
cg14156883	0.389213	-0.456867	4.98199	2.4895	5.63598e-05	0.0460487	chr9	112841248	+	OpenSea	PALM2-AKAP2;PALM2-AKAP2;AKAP2;AKAP2	Body;Body;Body;Body
cg13714749	-0.368253	1.12204	-4.68308	1.75469	5.67123e-05	0.0462868	chr22	40391489	+	Island	FAM83F	1stExon
cg11284842	-0.832197	-0.502908	-4.68195	1.7519	5.69404e-05	0.0463882	chr5	92931817	-	S_Shore
cg19015264	0.445889	-3.78926	4.979	2.48216	5.69589e-05	0.0463882	chr17	1618295	+	N_Shore	C17orf91;C17orf91;MIR22;C17orf91;C17orf91	Body;Body;TSS1500;Body;Body
cg21196608	0.484109	1.5789	4.97861	2.4812	5.70385e-05	0.0464031	chr6	154796417	-	OpenSea	CNKSR3	Body
cg01380747	0.423337	1.9777	4.97735	2.47811	5.72929e-05	0.0464622	chr3	127973356	+	OpenSea	EEFSEC	Body
cg02052797	0.499927	0.742774	4.97721	2.47776	5.73211e-05	0.0464622	chr16	85007184	+	OpenSea
cg21163717	-0.530142	3.47897	-4.67992	1.74693	5.73495e-05	0.0464622	chr8	21769903	+	Island	DOK2	Body
cg10678886	0.353308	1.5503	4.9768	2.47675	5.74048e-05	0.0464622	chr1	53191154	+	N_Shore	ZYG11B	TSS1500
cg06671242	0.546079	-1.14191	4.97661	2.47629	5.74433e-05	0.0464622	chr11	86527767	-	OpenSea	PRSS23;PRSS23;PRSS23	Body;Body;Body
cg24525364	0.438916	-1.74679	4.97574	2.47415	5.76203e-05	0.0464622	chr1	35730504	+	N_Shelf
cg07038977	0.359584	0.167197	4.97568	2.47399	5.76333e-05	0.0464622	chr19	45793845	+	OpenSea	MARK4;MARK4	Body;Body
cg19833642	0.433442	2.17915	4.97553	2.47364	5.76627e-05	0.0464622	chr18	22909073	-	OpenSea	ZNF521;ZNF521	5'UTR;Body
cg23022809	0.268286	-1.46423	4.97531	2.4731	5.77077e-05	0.0464622	chr1	2230923	-	N_Shore	SKI	Body
cg23675930	0.485324	1.33488	4.97523	2.47289	5.77246e-05	0.0464622	chr1	26054700	-	OpenSea	MAN1C1	Body
cg11915589	0.421044	1.37375	4.97444	2.47095	5.78865e-05	0.046543	chr4	169514845	+	OpenSea	PALLD;PALLD	Body;Body
cg08575693	-0.490211	-2.21555	-4.67697	1.73968	5.79516e-05	0.0465459	chr1	183654396	+	OpenSea	RGL1;RGL1;RGL1	5'UTR;5'UTR;5'UTR
cg16390125	0.419393	1.25936	4.97324	2.468	5.81322e-05	0.0466416	chr8	96069755	-	OpenSea	NDUFAF6	Body
cg25481803	-0.380954	3.86945	-4.67526	1.73546	5.83046e-05	0.0467303	chr7	155189654	-	OpenSea
cg13401893	-1.32796	-1.00882	-4.67369	1.73162	5.86284e-05	0.0468831	chr6	30039432	-	Island	RNF39;RNF39	Body;Body
cg13876325	0.428841	-0.972987	4.97048	2.46122	5.87021e-05	0.0468831	chr17	16190098	-	OpenSea	PIGL	Body
cg14395423	0.33913	1.26909	4.97046	2.46118	5.87061e-05	0.0468831	chrX	74516489	+	OpenSea	UPRT;UPRT	Body;Body
cg16677144	0.510648	-3.46937	4.97005	2.46015	5.87925e-05	0.0468831	chr1	1790217	-	OpenSea	GNB1	5'UTR
cg23906250	0.50154	1.98202	4.96999	2.46001	5.88046e-05	0.0468831	chr2	239075635	+	S_Shelf
cg12894649	0.641375	-4.91856	4.96812	2.45542	5.91941e-05	0.047144	chr20	11871396	-	Island	BTBD3	TSS200
cg03077077	-0.492701	3.38661	-4.66987	1.72222	5.94264e-05	0.0472792	chr4	122685352	+	N_Shore	TMEM155;LOC100192379	5'UTR;TSS1500
cg03574723	0.932964	-4.75144	4.96634	2.45104	5.95676e-05	0.0473419	chr10	125425994	-	Island	GPR26	1stExon
cg02587172	0.345645	1.45414	4.96505	2.44787	5.98396e-05	0.0475082	chr20	33597525	+	OpenSea	TRPC4AP;TRPC4AP	Body;Body
cg13855852	0.34144	0.285943	4.96473	2.44707	5.99084e-05	0.047513	chr10	6065835	+	OpenSea	IL2RA	Body
cg17133487	0.348135	1.7802	4.96171	2.43965	6.05508e-05	0.0479722	chr12	27954854	+	OpenSea	KLHDC5	3'UTR
cg15104891	0.33921	2.43686	4.96082	2.43746	6.07416e-05	0.0480731	chr14	24694272	+	OpenSea	NEDD8-MDP1;NEDD8	Body;Body
cg14663940	0.347065	-1.90224	4.96043	2.4365	6.08252e-05	0.0480891	chr3	183894397	-	S_Shore	AP2M1;AP2M1	5'UTR;5'UTR
cg17730623	0.304793	1.42649	4.96004	2.43554	6.09086e-05	0.0481048	chr16	74487185	+	OpenSea	GLG1;GLG1;GLG1;GLG1;GLG1	Body;Body;Body;Body;Body
cg08492992	0.549573	1.19805	4.95708	2.42828	6.15466e-05	0.048558	chr5	89586559	+	OpenSea	LINC01339	TSS1500
cg23576477	0.277126	-0.266156	4.95651	2.42688	6.167e-05	0.0486048	chr1	206887710	+	OpenSea	MAPKAPK2;MAPKAPK2	Body;Body
cg14545456	0.376701	2.70968	4.95611	2.42589	6.17578e-05	0.0486234	chr8	124243546	-	OpenSea	ZHX1-C8orf76;C8orf76;C8orf76;ZHX1-C8orf76	ExonBnd;ExonBnd;Body;Body
cg14830045	0.597265	-2.85018	4.95422	2.42123	6.2172e-05	0.0487957	chr1	1173264	+	N_Shore
cg05141234	0.302401	-1.38269	4.95352	2.41953	6.23236e-05	0.0487957	chr6	33265267	+	N_Shore	RGL2;RGL2	Body;Body
cg01833510	0.331208	0.693383	4.95341	2.41926	6.2348e-05	0.0487957	chr5	112498908	-	OpenSea	MCC;MCC	Body;Body
cg21674101	0.261314	1.12052	4.9532	2.41873	6.23951e-05	0.0487957	chr22	36907703	+	OpenSea	EIF3D	Body
cg07554771	0.624358	3.46249	4.95319	2.41872	6.23964e-05	0.0487957	chr10	131557157	-	OpenSea	MGMT	Body
cg17100943	0.4892	-4.374	4.95278	2.41771	6.2487e-05	0.0487957	chr19	6459300	-	Island	SLC25A23	Body
cg20491406	0.306984	0.508947	4.95277	2.41768	6.24895e-05	0.0487957	chr1	201693818	-	OpenSea	NAV1	Body
cg12370852	0.296917	0.60185	4.95276	2.41765	6.24921e-05	0.0487957	chr16	29797125	+	S_Shore
cg06353279	0.430624	1.5448	4.95236	2.41666	6.25804e-05	0.0488143	chr18	2912735	-	N_Shore	EMILIN2	Body
cg15110917	0.397057	1.67777	4.95188	2.41548	6.26867e-05	0.0488469	chr7	7959339	+	OpenSea
cg05775771	0.486775	2.02802	4.95049	2.41208	6.29926e-05	0.0490272	chr7	1956900	+	OpenSea	MAD1L1;MAD1L1;MAD1L1	Body;Body;Body
cg16002221	0.417971	1.54449	4.94973	2.4102	6.31631e-05	0.0490272	chr6	168080645	-	S_Shore	LOC401286;LOC441178	TSS1500;Body
cg04443572	0.663362	1.3313	4.94968	2.41008	6.31738e-05	0.0490272	chr14	50507952	+	OpenSea	LINC01599	Body
cg17452615	0.434051	-2.24837	4.94944	2.4095	6.32265e-05	0.0490272	chr12	122019080	-	S_Shore	KDM2B;KDM2B	TSS200;TSS1500
cg10474087	0.406928	-1.03702	4.94917	2.40883	6.32869e-05	0.0490272	chr3	39313871	-	OpenSea	CX3CR1;CX3CR1;CX3CR1;CX3CR1	5'UTR;Body;5'UTR;5'UTR
cg07763737	0.381837	2.21323	4.94908	2.40861	6.33064e-05	0.0490272	chr15	74956220	-	OpenSea	EDC3;EDC3;EDC3	Body;Body;Body
cg26710209	-0.394652	2.52444	-4.64934	1.67181	6.38862e-05	0.0494257	chr11	124617409	-	S_Shore	VSIG2	3'UTR
cg16365615	0.636144	0.591126	4.94329	2.39437	6.4611e-05	0.0499354	chr9	38388645	-	N_Shelf
cg12013332	-0.407951	-4.34748	-4.64579	1.66307	6.46909e-05	0.0499462	chr12	76741916	-	Island	BBS10	Body
cg05640416	0.417422	2.63372	4.94241	2.39221	6.48102e-05	0.0499563	chr10	135176430	+	OpenSea	ECHS1	Body
cg24909613	0.305154	-3.45703	4.9423	2.39194	6.4836e-05	0.0499563	chr15	55880530	+	Island	PYGO1	Body

## Sheet: ST2. DMPs Post-ex HIV v Con
Supplementary Table 2. Differentially methylationed probes in people with HIV and uninfected controls post-exercise training
Row.names	logFC	AveExpr	t	B	P-value	Q-value	Chr	Position	Strand	Relation_to_Island	UCSC_RefGene_Name	UCSC_RefGene_Group
cg23149436	-1.26652	1.81307	-5.46347	3.15856	1.89969e-06	0.0163062	chr6	80324762	+	OpenSea
cg27608402	-1.24889	1.51843	-5.10489	2.37301	7.74475e-06	0.0343036	chr3	152787564	+	OpenSea
cg07857444	-1.14694	2.39389	-4.97964	2.0961	1.24113e-05	0.0436062	chr2	1614151	+	OpenSea
cg17618596	-1.14528	0.962839	-5.10713	2.37795	7.67905e-06	0.0343036	chr15	34516387	+	OpenSea	EMC4;EMC4	TSS1500;TSS1500
cg26033526	-1.09729	3.20844	-8.16219	8.49817	3.42298e-12	2.59258e-06	chr6	32819858	+	N_Shore	TAP1	Body
cg22381196	-1.00814	2.336	-5.00887	2.1608	1.11281e-05	0.041725	chr16	72041376	-	N_Shore	DHODH	TSS1500
cg11662940	-0.953869	1.41447	-5.04127	2.23248	9.85342e-06	0.039697	chr2	73973864	+	OpenSea
cg23823076	-0.905498	4.3982	-4.95545	2.04247	1.35797e-05	0.0467515	chr15	91432732	+	OpenSea	FES;FES;FES;FES;FES;FES;FES;FES	Body;Body;Body;Body;ExonBnd;ExonBnd;ExonBnd;ExonBnd
cg03116459	-0.872019	2.57542	-5.82865	3.94473	4.17319e-07	0.00788164	chr2	169402526	-	OpenSea	CERS6;CERS6	Body;Body
ch.5.409282R	-0.817781	-1.29928	-7.06453	6.46734	1.30936e-09	0.000141674	chr5	15780558	+	OpenSea	FBXL7	Body
cg21282015	-0.78415	2.86657	-5.74227	3.7602	6.01883e-07	0.0085519	chr16	23914670	+	OpenSea	PRKCB;PRKCB	Body;Body
cg25843003	-0.774036	0.229201	-6.75634	5.86048	6.04386e-09	0.000410855	chr6	31431312	+	OpenSea	HCP5	3'UTR
cg03051777	-0.768361	-0.00969986	-5.24814	2.68823	4.46128e-06	0.0268174	chr12	115131789	-	S_Shore
cg14951497	-0.743011	1.57912	-5.25274	2.69833	4.38195e-06	0.0267575	chr2	191875807	+	N_Shelf	STAT1;STAT1	5'UTR;5'UTR
cg10959672	-0.730657	1.62346	-5.32963	2.86677	3.24072e-06	0.0223139	chr1	35972127	-	OpenSea	KIAA0319L	Body
cg19517476	-0.689242	5.50517	-5.80096	3.88567	4.69548e-07	0.00796409	chr19	14591301	-	Island	GIPC1;GIPC1;GIPC1;GIPC1;GIPC1;GIPC1	Body;Body;Body;Body;Body;Body
cg25794430	-0.685373	3.21265	-5.12594	2.41943	7.14772e-06	0.033418	chr16	81558090	-	OpenSea	CMIP;CMIP	Body;Body
cg22011581	-0.679993	0.782418	-6.4351	5.21163	2.78859e-08	0.00132006	chr17	68921116	+	OpenSea
cg21542427	-0.673735	2.66697	-5.52515	3.29244	1.47943e-06	0.0142326	chr10	102379307	-	OpenSea
cg05989693	-0.673596	2.98372	-5.89241	4.08032	3.17501e-07	0.0067821	chr3	50376155	-	N_Shore	RASSF1;RASSF1;RASSF1;RASSF1	TSS1500;TSS1500;Body;Body
cg09247679	-0.660607	2.67785	-5.24481	2.68092	4.51952e-06	0.0269536	chr7	51520038	-	OpenSea
cg02120712	-0.652858	1.9691	-5.05595	2.26494	9.32285e-06	0.0385857	chr8	106081947	-	OpenSea
cg00248297	-0.634997	3.7225	-6.78117	5.90994	5.3554e-09	0.000410855	chr10	128943833	-	OpenSea	FAM196A;DOCK1;DOCK1	Body;Body;Body
cg05646765	-0.63209	1.47376	-5.71229	3.69595	6.82679e-07	0.00896217	chr16	55424125	-	OpenSea
cg10053235	-0.626407	0.796573	-5.15311	2.47931	6.44175e-06	0.0312757	chr14	68431183	+	OpenSea	RAD51B;RAD51B;RAD51B	Body;Body;Body
cg24463634	-0.619869	-1.82141	-5.49456	3.2261	1.67525e-06	0.0150526	chr10	102673777	+	S_Shore	FAM178A;FAM178A	Body;Body
cg09494782	-0.603491	3.78462	-5.1667	2.50924	6.11412e-06	0.0304662	chr15	70540614	-	OpenSea
cg01692482	-0.596973	4.08183	-5.74467	3.76534	5.95827e-07	0.0085519	chr20	52198378	-	Island	ZNF217	1stExon
cg02606840	-0.596373	1.75674	-4.93631	2.00004	1.45772e-05	0.0482124	chr2	99280930	-	OpenSea	MGAT4A;MGAT4A	TSS1500;Body
cg16272981	-0.572806	5.20968	-5.44991	3.1291	2.00631e-06	0.016348	chr5	1489889	-	Island	LPCAT1	Body
cg08356564	-0.566026	-0.525871	-5.13974	2.44984	6.78048e-06	0.0322427	chr8	90993861	+	N_Shelf	NBN;NBN	5'UTR;Body
cg05480258	-0.53707	1.66575	-4.99082	2.12085	1.19046e-05	0.0431108	chr15	81322176	-	OpenSea
cg06054272	-0.530847	3.70167	-5.76645	3.81195	5.43497e-07	0.0085519	chr15	93956988	-	OpenSea
cg07423667	-0.523611	2.75329	-5.1564	2.48654	6.36109e-06	0.0312757	chr2	242394666	+	OpenSea	FARP2;FARP2;FARP2	Body;Body;Body
cg00617455	-0.521311	3.55465	-5.21756	2.62108	5.02426e-06	0.0290489	chr6	41383437	+	OpenSea
cg07996532	-0.50735	3.6165	-4.98725	2.11294	1.20643e-05	0.0431108	chr1	21620812	-	S_Shelf	ECE1	Body
cg12931029	-0.506924	-1.07748	-5.7392	3.75362	6.09717e-07	0.0085519	chr7	156803562	+	Island	MNX1;MNX1	TSS1500;TSS1500
cg23369246	-0.505043	4.15731	-5.18297	2.54503	5.74309e-06	0.0295908	chr1	160749563	+	OpenSea
cg00457779	-0.500645	3.1928	-4.92433	1.97347	1.52368e-05	0.048933	chr5	39272488	-	OpenSea
cg07967627	-0.480332	2.16218	-5.40246	3.02578	2.42678e-06	0.0180201	chr7	46028360	-	OpenSea
cg19852147	-0.466497	3.62957	-4.98685	2.11206	1.20824e-05	0.0431108	chr16	78795483	-	OpenSea	WWOX;WWOX	Body;Body
cg05260293	-0.459707	3.51775	-5.25076	2.69397	4.41598e-06	0.0267575	chr14	91609018	-	OpenSea	C14orf159;C14orf159;C14orf159;C14orf159;C14orf159;C14orf159;C14orf159;C14orf159;C14orf159	5'UTR;5'UTR;5'UTR;5'UTR;5'UTR;5'UTR;5'UTR;5'UTR;5'UTR
cg17593958	-0.452988	2.11189	-5.09207	2.3447	8.13171e-06	0.0356011	chr20	62199034	+	N_Shore	PRIC285;PRIC285;PRIC285	5'UTR;Body;1stExon
cg19575296	-0.451958	3.21494	-5.45856	3.14791	1.93762e-06	0.0163062	chr19	47914232	-	S_Shelf	MEIS3;MEIS3	Body;Body
cg19826045	-0.449552	3.88644	-5.37433	2.96442	2.71472e-06	0.0192163	chr17	61561602	-	OpenSea	ACE;ACE	Body;TSS1500
cg24867804	-0.445852	4.0477	-4.98468	2.10724	1.21807e-05	0.0431108	chr10	43476985	+	OpenSea	LINC01264	TSS200
cg13845105	-0.445225	2.86976	-5.57692	3.40445	1.19719e-06	0.0124213	chr12	112846051	-	N_Shore	RPL6;RPL6	Body;Body
cg14074389	-0.44511	3.47257	-5.21157	2.60792	5.14227e-06	0.0291805	chr7	156465	-	N_Shelf
cg08743050	-0.444722	0.445241	-5.51357	3.26733	1.55083e-06	0.0145013	chr11	113113936	+	OpenSea	NCAM1;NCAM1;NCAM1	Body;Body;Body
cg01473729	-0.437976	3.31909	-5.18423	2.54781	5.71515e-06	0.0295908	chr11	892898	-	S_Shelf	CHID1;CHID1;CHID1;CHID1;CHID1	Body;Body;Body;Body;Body
cg11875185	-0.434661	1.93872	-5.81675	3.91937	4.39031e-07	0.00788164	chr22	26813506	-	OpenSea
cg12563898	-0.430708	1.39567	-5.04154	2.23309	9.84329e-06	0.039697	chr22	32978938	-	OpenSea	SYN3;SYN3;SYN3	Body;Body;Body
cg03392965	-0.426597	3.83533	-4.96097	2.05472	1.33039e-05	0.0462224	chr7	30931622	-	OpenSea	FAM188B	3'UTR
cg07087457	-0.424909	2.18339	-4.94156	2.01168	1.42969e-05	0.0479665	chr10	135032461	-	N_Shore	KNDC1	Body
cg04490045	-0.423043	1.81507	-5.32322	2.85274	3.32376e-06	0.0224771	chr15	89183630	-	OpenSea	ISG20;ISG20;ISG20;ISG20;ISG20;ISG20;ISG20	5'UTR;Body;5'UTR;Body;Body;Body;Body
cg18621731	-0.42028	1.58601	-4.93491	1.99694	1.46527e-05	0.0482124	chr14	92853028	+	OpenSea	SLC24A4;SLC24A4;SLC24A4	Body;Body;Body
cg22026368	-0.412293	3.56253	-4.97753	2.09142	1.25093e-05	0.0436616	chr21	43176800	+	Island	RIPK4	Body
cg11330134	-0.409226	4.42259	-5.02002	2.18549	1.06725e-05	0.0411246	chr16	82835296	-	OpenSea	CDH13;CDH13;CDH13;CDH13;CDH13;CDH13;LOC101928446	5'UTR;Body;Body;Body;Body;Body;Body
cg23139698	-0.406146	3.07115	-5.07448	2.30589	8.6922e-06	0.0374063	chr2	177041515	-	N_Shore	HAGLR;HAGLR;HAGLR;HAGLR;HAGLR;HAGLR;HAGLROS;HAGLR;HAGLR;HAGLR;HAGLR;HAGLR;HAGLR	Body;Body;Body;Body;Body;Body;TSS1500;Body;Body;Body;Body;Body;Body
cg10651616	-0.406097	3.41723	-5.18838	2.55693	5.62453e-06	0.0295908	chr5	54320634	-	OpenSea	LOC102467081;GZMK;GZMK	TSS1500;ExonBnd;Body
cg07528940	-0.404357	3.6273	-5.51727	3.27536	1.52765e-06	0.0144631	chr11	103715787	+	OpenSea
cg26933403	-0.397296	0.247976	-5.02558	2.1978	1.04519e-05	0.0408059	chr7	90870104	-	OpenSea
cg11354101	-0.396904	2.74921	-5.20483	2.5931	5.27818e-06	0.0291805	chr17	25798880	+	OpenSea	KSR1	TSS200
cg27242938	-0.396708	3.18019	-5.58638	3.42491	1.15151e-06	0.0121134	chr16	86906526	-	OpenSea
cg26621770	-0.395894	0.153874	-5.48272	3.2004	1.75752e-06	0.0153006	chr12	115131447	+	S_Shore
cg13412579	-0.393354	4.057	-5.05189	2.25597	9.46677e-06	0.0389684	chr12	116398830	+	OpenSea	MED13L	3'UTR
cg21108628	-0.392904	4.39036	-5.66738	3.59948	8.23589e-07	0.00936579	chr8	28022272	+	OpenSea	ELP3;ELP3;ELP3;ELP3;ELP3;ELP3	Body;Body;Body;Body;Body;Body
cg23146882	-0.380805	0.605984	-5.01168	2.16704	1.10113e-05	0.0417001	chr14	23847052	-	OpenSea	CMTM5;CMTM5;CMTM5;CMTM5;CMTM5	Body;Body;Body;Body;Body
cg00311629	-0.363128	3.74023	-5.04543	2.24169	9.70018e-06	0.0394998	chr10	15669496	+	OpenSea	ITGA8;ITGA8	Body;Body
cg17750024	-0.358465	1.39827	-5.19376	2.56878	5.50878e-06	0.0295908	chr1	175538621	-	OpenSea	TNR	5'UTR
cg21264151	-0.351492	4.13446	-4.93794	2.00366	1.44895e-05	0.0482124	chr17	66284846	-	N_Shore	SLC16A6;SLC16A6;ARSG	5'UTR;5'UTR;5'UTR
cg14293575	-0.350701	3.88302	-5.30914	2.82192	3.51338e-06	0.0229401	chr22	18635460	-	S_Shelf	USP18	5'UTR
cg05067677	-0.3502	3.93336	-5.17312	2.52336	5.9651e-06	0.0301068	chr7	128801299	+	OpenSea	TSPAN33	Body
cg16238475	-0.324973	4.42065	-5.41085	3.04406	2.34678e-06	0.0177746	chr17	5087767	-	OpenSea	ZNF594	5'UTR
cg15630974	-0.303842	3.83737	-5.01942	2.18416	1.06965e-05	0.0411246	chr8	19435616	-	OpenSea	CSGALNACT1;CSGALNACT1;CSGALNACT1	Body;5'UTR;5'UTR
cg11223352	-0.293237	4.25356	-4.99536	2.13091	1.17044e-05	0.0428261	chr7	24919013	-	OpenSea	OSBPL3;OSBPL3;OSBPL3;OSBPL3;OSBPL3;OSBPL3	Body;Body;Body;Body;Body;Body
cg16238266	0.337501	-2.03334	5.80786	3.90039	1.05705e-05	0.0410571	chr5	131991767	-	Island	TH2LCRR;TH2LCRR	TSS200;Body
cg25881125	0.356526	-3.0566	6.08053	4.47722	3.7104e-06	0.0238528	chr14	48143830	-	Island	MDGA2;MDGA2	1stExon;5'UTR
cg10111115	0.377543	-2.51225	5.78592	3.85357	1.14755e-05	0.0425841	chr3	73674146	-	Island	PDZRN3	TSS200
cg26360484	0.385307	-3.31218	5.7368	3.74848	1.37787e-05	0.0472218	chr1	31885806	-	Island	SERINC2	TSS200
cg11783364	0.396278	-3.04516	6.16214	4.64788	2.68747e-06	0.0192028	chr12	68800138	-	OpenSea
cg14740893	0.397555	-3.07865	5.77033	3.82024	1.21636e-05	0.0431108	chr18	59000849	+	Island
cg22335713	0.397689	-2.69235	6.48821	5.32002	7.09964e-07	0.00896217	chr10	123357603	-	Island	FGFR2;FGFR2;FGFR2;FGFR2;FGFR2;FGFR2;FGFR2;FGFR2;FGFR2;FGFR2;FGFR2;FGFR2	TSS1500;1stExon;1stExon;1stExon;1stExon;1stExon;5'UTR;5'UTR;5'UTR;5'UTR;5'UTR;Body
cg13021841	0.400155	-2.40433	5.92383	4.14694	6.8112e-06	0.0322427	chr2	14774902	-	Island	FAM84A	Body
cg00674365	0.401394	-5.35106	5.92526	4.14996	6.77405e-06	0.0322427	chr19	57019069	+	Island	ZNF471	TSS200
cg26537280	0.401709	-2.3654	5.8883	4.07158	7.80011e-06	0.0343479	chr1	95699037	-	N_Shore	RWDD3;RWDD3	TSS1500;TSS1500
cg13825375	0.404256	-3.25522	5.72258	3.71801	1.45236e-05	0.0482124	chr16	30786619	-	Island
cg11596009	0.419094	-1.15368	5.97054	4.24573	5.69249e-06	0.0295908	chr1	36916744	-	S_Shore	OSCP1;OSCP1	TSS1500;TSS1500
cg06660523	0.422377	-3.34563	6.23506	4.79956	2.00733e-06	0.016348	chr4	30722152	+	Island	PCDH7;PCDH7;PCDH7;PCDH7;PCDH7;PCDH7	1stExon;1stExon;1stExon;5'UTR;5'UTR;5'UTR
cg05239841	0.438699	-1.17905	5.89581	4.08752	7.5803e-06	0.0343036	chr11	13300784	-	S_Shore	ARNTL;ARNTL;ARNTL;ARNTL;ARNTL;ARNTL	5'UTR;5'UTR;5'UTR;5'UTR;5'UTR;5'UTR
cg06638129	0.449231	-2.75345	5.82414	3.93511	9.94307e-06	0.0398462	chr8	35093176	+	Island	UNC5D;UNC5D	5'UTR;1stExon
cg15213313	0.449355	3.23141	5.98266	4.27132	5.4323e-06	0.0294794	chr15	91490052	+	OpenSea	UNC45A;UNC45A	Body;Body
cg17046934	0.450213	-0.258742	6.19649	4.71942	2.34335e-06	0.0177746	chr5	33409949	-	OpenSea
cg19339668	0.453851	-3.07966	5.83251	3.95294	9.63467e-06	0.0394451	chr9	14348002	+	Island	NFIB	Body
cg06603943	0.458214	-3.27612	5.99105	4.28902	5.25889e-06	0.0291805	chr9	129885291	-	OpenSea	ANGPTL2;RALGPS1;RALGPS1;RALGPS1;RALGPS1	TSS1500;Body;Body;Body;Body
cg02224369	0.462414	-3.04269	6.12031	4.56052	3.17226e-06	0.022043	chr11	33758529	+	S_Shore	CD59;CD59;CD59;CD59	TSS1500;TSS1500;TSS1500;TSS1500
cg02919422	0.46517	-2.2277	6.19028	4.7065	2.40223e-06	0.0180145	chr8	55370544	-	Island	SOX17;SOX17	5'UTR;1stExon
cg14601053	0.478885	-0.0438087	6.3099	4.95441	1.48265e-06	0.0142326	chr9	130271989	-	S_Shore	FAM129B;FAM129B	Body;Body
cg02998936	0.485108	-2.93833	5.8519	3.99422	8.95465e-06	0.0376794	chr17	76338383	-	Island
cg09607446	0.491996	-2.08711	6.47413	5.29133	7.53022e-07	0.00919907	chr16	2286703	-	Island	DNASE1L2;DNASE1L2	5'UTR;5'UTR
cg14237894	0.494425	-5.23547	6.05622	4.4262	4.08125e-06	0.0255468	chr5	150400040	+	Island	GPX3;GPX3	5'UTR;1stExon
cg15590387	0.494461	-3.41053	5.89253	4.08056	7.67556e-06	0.0343036	chr17	49009145	+	Island
cg16688980	0.496084	-4.0058	6.106	4.53057	3.35666e-06	0.0224893	chr16	87425454	+	Island	FBXO31;MAP1LC3B	Body;TSS1500
cg03865667	0.503881	-2.93465	6.70194	5.75175	2.85943e-07	0.00656286	chr13	58205678	+	N_Shore	PCDH17	TSS200
cg14283194	0.504491	-3.32322	6.28145	4.89564	1.66435e-06	0.0150526	chr7	91763737	+	Island	CYP51A1;CYP51A1;CYP51A1	5'UTR;1stExon;5'UTR
cg14124310	0.506798	-0.244736	5.97695	4.25927	5.55343e-06	0.0295908	chr6	9399094	-	Island
cg03263274	0.512337	-0.31596	6.13695	4.5953	2.97015e-06	0.0208297	chr9	124507074	-	OpenSea	DAB2IP;DAB2IP	Body;5'UTR
cg00261039	0.513178	-2.95863	5.89481	4.08541	7.60911e-06	0.0343036	chrX	40006123	-	Island	BCOR;BCOR	5'UTR;5'UTR
cg22047703	0.515377	-3.09432	6.23641	4.80236	1.99643e-06	0.016348	chr20	55841896	-	S_Shore	BMP7	TSS200
cg15614917	0.517949	-2.77979	6.72448	5.79685	2.59357e-07	0.00613869	chr19	19384165	+	Island	TM6SF2	TSS200
cg24673765	0.540765	-2.20726	5.85394	3.99857	8.88575e-06	0.0376794	chr19	36247869	+	Island	HSPB6;C19orf55	1stExon;TSS1500
cg11442744	0.541517	0.114392	7.03944	6.41852	6.40777e-08	0.00242664	chr22	32067800	+	OpenSea
cg22950163	0.548937	-2.00617	6.10181	4.5218	3.41254e-06	0.0224893	chr16	55513525	+	Island	MMP2	1stExon
cg03032464	0.55193	-2.7565	5.94481	4.19136	6.2848e-06	0.031112	chr16	75657600	-	S_Shore	ADAT1;ADAT1	TSS1500;TSS1500
cg13315690	0.553038	-2.19309	6.55375	5.45316	5.38869e-07	0.0085519	chr17	1944831	-	N_Shore	OVCA2;DPH1	TSS1500;Body
cg02243785	0.554919	-3.3198	5.77889	3.83854	1.17812e-05	0.0428996	chr1	82267931	+	Island	LPHN2	5'UTR
cg11230591	0.555674	-3.57877	6.4917	5.32712	6.99676e-07	0.00896217	chr17	73149482	+	N_Shore	HN1;HN1;HN1;HN1;HN1;HN1;HN1;HN1	5'UTR;5'UTR;1stExon;TSS200;Body;Body;Body;Body
cg16536329	0.566705	-3.02103	8.21332	8.58772	1.99199e-10	3.77186e-05	chr5	178368185	-	Island	ZNF454	TSS200
cg00765705	0.596092	-4.78969	5.9943	4.29587	5.1932e-06	0.0291805	chr12	124865130	-	OpenSea	NCOR2;NCOR2	Body;Body
cg06775570	0.596909	-2.54598	7.02095	6.38247	6.9682e-08	0.00251321	chr1	201857621	+	OpenSea	SHISA4;SHISA4	TSS200;TSS200
cg05085500	0.606486	-2.95391	5.72654	3.72649	1.43126e-05	0.0479665	chr6	19692172	+	Island
cg16059405	0.607913	-2.80846	5.70974	3.69048	1.52291e-05	0.048933	chr8	4851969	+	Island	CSMD1;CSMD1	1stExon;5'UTR
cg17283407	0.622485	-5.22637	6.29449	4.9226	1.57854e-06	0.0145804	chr5	146889238	+	Island	DPYSL3	1stExon
cg08731080	0.625907	0.842561	6.21792	4.76396	2.15054e-06	0.0171456	chr4	3475171	-	Island	DOK7;DOK7;DOK7	Body;Body;Body
cg01877352	0.63281	-2.58023	6.62074	5.58856	4.05363e-07	0.00787241	chr11	60775233	+	Island	CD6	Body
cg23701676	0.636412	-2.55394	5.71596	3.70382	1.48833e-05	0.0485891	chr7	37873276	+	OpenSea
cg10693042	0.636848	-5.33865	6.93078	6.20588	1.04549e-07	0.00344285	chr1	230561554	-	Island	PGBD5	1stExon
cg13469543	0.642054	2.38211	6.07676	4.4693	3.76579e-06	0.0239683	chr3	134431940	-	OpenSea
cg19273668	0.657421	0.312538	6.24428	4.81868	1.93415e-06	0.0163062	chr1	201199004	+	S_Shelf
cg00884040	0.657522	-5.21883	5.72664	3.72672	1.43069e-05	0.0479665	chr16	6069401	-	Island	RBFOX1;RBFOX1;RBFOX1;RBFOX1;RBFOX1	TSS1500;1stExon;1stExon;5'UTR;5'UTR
cg10676084	0.659439	-2.72936	6.20212	4.73112	2.29115e-06	0.0177746	chr15	27017560	-	Island	GABRB3;GABRB3	Body;Body
cg13331200	0.660765	-3.16011	6.06839	4.45176	3.8913e-06	0.0245608	chr3	85008587	-	Island	CADM2;CADM2;CADM2;CADM2	5'UTR;1stExon;5'UTR;1stExon
cg01856645	0.662227	-4.51633	6.27778	4.88805	1.68928e-06	0.0150526	chr5	78365647	-	Island	DMGDH;BHMT2	TSS200;Body
cg00490655	0.662366	-4.46341	6.49064	5.32495	7.02798e-07	0.00896217	chr2	164592854	-	N_Shore	FIGN	TSS1500
cg00911446	0.680047	3.87325	6.90069	6.14665	1.19567e-07	0.00377335	chr1	7520079	+	OpenSea	CAMTA1	Body
cg04174014	0.681349	-3.24457	6.01432	4.33807	4.80527e-06	0.0279964	chr7	79763794	-	Island	GNAI1;GNAI1	TSS1500;TSS1500
cg21902245	0.68465	-0.896315	6.5188	5.38225	6.24434e-07	0.00859908	chrX	79270180	+	OpenSea	TBX22;TBX22	TSS200;TSS200
cg25635864	0.692435	-3.38186	6.66256	5.67274	3.38854e-07	0.0067821	chr11	66103386	-	S_Shore	RIN1	Body
cg24713204	0.7046	-2.6452	8.05241	8.3044	4.63295e-10	7.01804e-05	chr19	57019373	+	Island	ZNF471	5'UTR
cg02694017	0.70473	-3.58417	6.45011	5.24231	8.32353e-07	0.00936579	chr19	54485509	-	Island	CACNG8;MIR935	Body;TSS200
cg02927346	0.716745	-2.64319	5.81953	3.92529	1.01168e-05	0.040118	chr17	34059260	-	S_Shore	RASL10B	5'UTR
cg14532827	0.718099	-5.05656	5.85254	3.99559	8.93289e-06	0.0376794	chr2	237076820	-	Island	GBX2;GBX2	TSS200;TSS200
cg04137323	0.721176	-0.290302	7.05607	6.45089	5.94132e-08	0.00236841	chr1	153854324	-	OpenSea	GATAD2B	5'UTR
cg27518279	0.724369	-5.58209	5.71924	3.71084	1.47042e-05	0.0482124	chr20	55205792	+	Island	TFAP2C	Body
cg24875405	0.725379	-2.9034	5.71325	3.69801	1.50329e-05	0.048867	chr12	54653411	+	OpenSea	CBX5;CBX5;CBX5	TSS200;TSS200;5'UTR
cg22131234	0.728723	-5.03326	5.78427	3.85003	1.15469e-05	0.0425841	chr7	54609968	+	Island	VSTM2A	TSS200
cg19274890	0.73349	-5.33391	6.44797	5.23793	8.39813e-07	0.00936579	chr7	153584042	-	Island	DPP6	TSS200
cg26666292	0.734054	-2.01101	6.59756	5.5418	4.47463e-07	0.00788164	chr13	113540557	+	Island	ATP11A;ATP11A	3'UTR;3'UTR
cg02201132	0.751065	3.15412	6.67726	5.70227	3.18081e-07	0.0067821	chr2	242212884	-	S_Shore	HDLBP;HDLBP	5'UTR;TSS1500
cg10603275	0.759378	-4.95179	5.98186	4.26964	5.44901e-06	0.0294794	chr3	239665	+	Island	CHL1	5'UTR
cg06321925	0.759919	-4.16304	6.66159	5.67079	3.40267e-07	0.0067821	chr9	127420734	-	OpenSea	MIR181A2HG;NR6A1;NR6A1;NR6A1	Body;Body;Body;Body
cg06815976	0.769534	-4.11191	6.4655	5.27373	7.80648e-07	0.0093593	chr6	32164816	-	S_Shore	NOTCH4	Body
cg08509172	0.77073	-3.41417	6.80744	5.96217	1.80569e-07	0.00471598	chr19	19383838	-	Island	TM6SF2	Body
cg09537620	0.785921	-4.75774	6.54207	5.42948	5.66132e-07	0.0085519	chr11	31826574	+	Island	PAX6;PAX6;PAX6	Body;Body;Body
cg16962008	0.787384	-4.17948	6.46239	5.26737	7.90852e-07	0.0093593	chr7	48075950	-	Island	C7orf57	Body
cg21145524	0.789915	-4.65687	6.94066	6.22531	1.00026e-07	0.00344285	chr3	239207	+	Island	CHL1	5'UTR
cg05903444	0.815443	-3.38825	5.95678	4.21667	6.00224e-06	0.0301068	chr5	2751041	-	Island	IRX2;C5orf38;IRX2	Body;TSS1500;Body
cg22071944	0.815678	-4.78105	5.728	3.72964	1.4235e-05	0.0479665	chr3	134032379	-	Island
cg19275261	0.823168	-5.3048	5.99318	4.29352	5.21571e-06	0.0291805	chr18	5630072	+	Island
cg13461447	0.823378	-4.27965	6.58442	5.51525	4.73174e-07	0.00796409	chr1	1714001	+	Island
cg21573200	0.827351	-5.14727	6.59982	5.54637	4.43175e-07	0.00788164	chr5	2739602	-	Island
cg19402702	0.827706	-5.11203	6.2215	4.7714	2.11984e-06	0.0170806	chr12	29936812	-	Island	TMTC1;TMTC1	TSS200;5'UTR
cg19792599	0.834101	-4.46466	5.77423	3.82858	1.19879e-05	0.0431108	chr11	125774406	-	Island	DDX25;PUS3;DDX25	5'UTR;TSS1500;1stExon
cg07015393	0.838162	-4.76155	5.86934	4.03132	8.38225e-06	0.0362786	chr7	150946356	+	S_Shore	SMARCD3;SMARCD3;SMARCD3	TSS1500;Body;Body
cg13184736	0.838409	-3.81412	5.84766	3.98521	9.0991e-06	0.0378665	chr1	68299409	+	S_Shore	GNG12	TSS1500
cg03496122	0.848126	-4.71403	5.76439	3.80754	1.24358e-05	0.0436062	chr3	26664404	-	Island	LRRC3B;LRRC3B	1stExon;5'UTR
cg19346645	0.84905	-4.73518	5.70828	3.68733	1.53117e-05	0.048933	chr4	141490153	-	Island	UCP1	TSS200
cg15428435	0.853056	-3.80407	5.91232	4.12254	7.1177e-06	0.033418	chr14	102247681	+	Island	PPP2R5C;PPP2R5C	Body;Body
cg14997592	0.865206	-0.984402	6.03867	4.38932	4.37071e-06	0.0267575	chr6	49681178	+	OpenSea	CRISP2;CRISP2;CRISP2;CRISP2;CRISP2	5'UTR;5'UTR;5'UTR;5'UTR;5'UTR
cg00480389	0.865414	-4.1671	5.96477	4.23355	5.82048e-06	0.0297869	chr20	54580133	+	Island	CBLN4	TSS200
cg14568830	0.869653	-4.6545	6.33396	5.00403	1.34398e-06	0.0134899	chr10	23463243	-	Island
cg06383163	0.875562	-3.49638	6.67135	5.6904	3.26281e-07	0.0067821	chr8	139509073	-	Island	FAM135B	TSS200
cg01718742	0.876838	-4.78398	5.85397	3.99863	8.8848e-06	0.0376794	chr16	62070184	-	Island	CDH8	TSS200
cg11701471	0.880725	-4.65034	6.27152	4.87511	1.73262e-06	0.0152593	chr8	54164051	-	Island	OPRK1;OPRK1	5'UTR;1stExon
cg26706380	0.884318	-4.16838	5.81721	3.92033	1.02057e-05	0.0402595	chr14	48144186	-	Island	MDGA2	TSS200
cg07909285	0.889734	-5.18528	5.89883	4.09393	7.49351e-06	0.0343036	chr8	106330885	-	Island	ZFPM2	TSS1500
cg25943588	0.89192	-4.23704	5.72869	3.73111	1.4199e-05	0.0479665	chr11	14993913	+	N_Shore	CALCA;CALCA;CALCA	TSS200;TSS200;TSS200
cg10740902	0.910556	-4.98795	5.89533	4.08652	7.59392e-06	0.0343036	chr4	55991683	-	Island	KDR;KDR	1stExon;5'UTR
cg25402895	0.912186	-4.39452	5.93863	4.17827	6.43582e-06	0.0312757	chrX	71459111	-	Island	ERCC6L;PIN4	TSS1500;Body
cg24719005	0.912262	-4.37067	6.02713	4.36504	4.57173e-06	0.0270519	chr2	56150675	-	Island	EFEMP1;EFEMP1;EFEMP1	5'UTR;TSS1500;5'UTR
cg13267931	0.91464	-3.4376	5.98242	4.27082	5.43727e-06	0.0294794	chr7	101006308	+	Island	EMID2;EMID2	1stExon;5'UTR
cg15858239	0.920243	-4.39076	6.10165	4.52147	3.41465e-06	0.0224893	chr8	63161609	-	Island	NKAIN3;NKAIN3	1stExon;5'UTR
cg08184652	0.926795	-4.57314	6.17499	4.67465	2.55345e-06	0.0186773	chr2	162270993	+	Island
cg15953602	0.930432	-4.30763	5.87358	4.04032	8.24873e-06	0.0359059	chr8	75896720	-	Island	CRISPLD1	TSS200
cg08457421	0.938225	-1.13454	6.08014	4.47639	3.71616e-06	0.0238528	chr22	31536431	-	OpenSea	PLA2G3;PLA2G3	5'UTR;1stExon
cg10659886	0.940882	-2.6693	6.33221	5.00043	1.35361e-06	0.0134899	chr19	58629719	-	Island	ZSCAN18;ZSCAN18	Body;1stExon
cg15909981	0.972469	-3.8502	6.53441	5.41395	5.84708e-07	0.0085519	chr22	37465178	-	Island	TMPRSS6	Body
cg21123160	0.973302	-2.73031	6.39519	5.12989	1.04513e-06	0.0111491	chr3	10857719	-	Island	SLC6A11	TSS200
cg11345719	0.978286	-3.76458	7.52634	7.34694	6.5094e-09	0.000410855	chr14	103989492	-	Island	CKB	TSS1500
cg00580230	0.982971	-4.95582	5.95868	4.22067	5.95865e-06	0.0301068	chr5	57756537	-	Island	PLK2	TSS1500
cg15198729	0.99737	-3.14429	5.80301	3.89004	1.07645e-05	0.0411772	chrX	100446496	+	Island
cg17186168	1.00414	-4.1112	6.33444	5.00501	1.34137e-06	0.0134899	chr2	11810403	+	Island	NTSR2	TSS200
cg19025430	1.00777	-3.90903	5.81463	3.91484	1.0305e-05	0.0404406	chr5	178487826	-	Island	ZNF354C	5'UTR
cg20596329	1.00814	-4.5401	5.70848	3.68777	1.53002e-05	0.048933	chr11	67895842	+	Island
cg11462099	1.00958	-2.51293	6.17149	4.66737	2.58926e-06	0.0186773	chr13	113540512	+	Island	ATP11A;ATP11A	3'UTR;3'UTR
cg17300051	1.01619	-3.96572	6.76565	5.87903	2.1682e-07	0.00547403	chr2	155554130	+	Island	KCNJ3	TSS1500
cg07005994	1.02164	3.18615	6.30959	4.95378	1.48451e-06	0.0142326	chr14	93419554	-	OpenSea	ITPK1;ITPK1;ITPK1	Body;Body;Body
cg01898698	1.03	-3.83516	6.52491	5.39466	6.08593e-07	0.0085519	chr2	105472759	-	Island	POU3F3	1stExon
cg05543049	1.03439	-4.66036	7.13112	6.59639	4.21478e-08	0.00186012	chr3	173115741	+	Island	NLGN1	TSS1500
cg02157078	1.03718	-3.76355	5.78345	3.84829	1.15821e-05	0.0425841	chr1	114888769	+	OpenSea
cg22528729	1.03987	-2.78282	7.55985	7.40934	5.53042e-09	0.000410855	chr16	55514256	-	S_Shore	MMP2;MMP2;MMP2;MMP2;MMP2	5'UTR;5'UTR;TSS1500;TSS200;Body
cg12630082	1.04067	-4.86708	6.02317	4.3567	4.64279e-06	0.0272595	chr2	42275740	+	OpenSea	PKDCC	1stExon
cg27296664	1.07375	-3.76536	5.74306	3.7619	1.34622e-05	0.0465585	chrX	142723114	-	S_Shore	SLITRK4	TSS200
cg00735667	1.08537	-4.63134	5.8504	3.99104	9.00547e-06	0.0376839	chr3	74663796	+	Island
cg20621944	1.08735	-3.92622	6.41706	5.1747	9.54796e-07	0.0104807	chr7	2681223	+	OpenSea	TTYH3	Body
cg09469566	1.10357	-4.2845	6.82433	5.99569	1.67646e-07	0.00453485	chr13	112717244	-	Island
cg07055616	1.11414	-4.48415	5.97302	4.25098	5.63817e-06	0.0295908	chr10	134600600	+	Island	NKX6-2	TSS1500
cg08421685	1.12375	-4.30784	6.40008	5.13993	1.02422e-06	0.0110821	chr3	238611	+	Island	CHL1	TSS200
cg17772171	1.13875	-4.35623	5.99661	4.30076	5.14684e-06	0.0291805	chr6	144608178	+	Island
cg09350341	1.14046	-3.11976	5.89161	4.07862	7.70236e-06	0.0343036	chr16	55514378	-	S_Shore	MMP2;MMP2	TSS1500;Body
cg04675542	1.14788	-3.41444	5.788	3.858	1.1387e-05	0.0424854	chr5	150284416	+	Island	ZNF300	TSS200
cg12595013	1.15662	-4.27579	7.2363	6.79873	2.58907e-08	0.00130731	chr3	147128123	+	Island	ZIC1	1stExon
cg14051544	1.16224	-4.93365	6.53389	5.41289	5.85994e-07	0.0085519	chr3	170303286	-	N_Shore	SLC7A14	5'UTR
cg22620221	1.16379	-4.76353	5.89432	4.08437	7.62326e-06	0.0343036	chr7	153584416	+	Island	DPP6	TSS200
cg00672359	1.16394	-3.9641	6.48284	5.30908	7.26103e-07	0.00901564	chr9	137967411	-	Island	OLFM1;OLFM1;OLFM1;OLFM1	5'UTR;1stExon;5'UTR;1stExon
cg05491001	1.16778	-4.15912	6.87666	6.09925	1.33039e-07	0.00397461	chr4	62066539	+	Island
cg24375409	1.17039	-4.64778	6.11195	4.54303	3.27876e-06	0.0223725	chr1	38200920	+	Island	EPHA10	Body
cg11177980	1.18689	-3.88687	5.79474	3.87239	1.11033e-05	0.041725	chr1	41982115	-	S_Shore	HIVEP3;HIVEP3	Body;Body
cg25571189	1.19469	-4.01446	6.19615	4.71872	2.3465e-06	0.0177746	chr2	133427612	-	Island	LYPD1;LYPD1;LYPD1	1stExon;5'UTR;5'UTR
cg13974632	1.20722	-4.292	7.96326	8.1455	7.34205e-10	9.26817e-05	chr11	27740813	+	Island	BDNF;BDNF;BDNF;BDNF;BDNF	Body;5'UTR;5'UTR;5'UTR;5'UTR
cg23331484	1.21794	-3.93014	7.32651	6.97076	1.69506e-08	0.000917031	chr19	33718148	+	S_Shore	SLC7A10	TSS1500
cg02331910	1.26943	-3.32795	5.82026	3.92684	1.00893e-05	0.040118	chr1	153599831	+	OpenSea	S100A13;S100A13;S100A1;S100A13;S100A13;S100A13	5'UTR;5'UTR;TSS1500;TSS200;5'UTR;TSS1500
cg01758512	1.28306	-4.98837	7.45191	7.20762	9.3254e-09	0.000543316	chr6	96463902	-	Island	FUT9;FUT9	5'UTR;1stExon
cg00929635	1.28335	-3.64682	5.92672	4.15307	6.73618e-06	0.0322427	chr20	44035918	+	Island	DBNDD2;DBNDD2;DBNDD2;DBNDD2;SYS1-DBNDD2;DBNDD2;DBNDD2	5'UTR;5'UTR;TSS1500;TSS1500;Body;5'UTR;5'UTR
cg04449479	1.31328	-4.64678	6.75575	5.85929	2.26385e-07	0.00553114	chr9	137967397	-	Island	OLFM1;OLFM1;OLFM1;OLFM1	5'UTR;1stExon;5'UTR;1stExon
cg02458945	1.31423	-4.48613	6.4992	5.34239	6.78014e-07	0.00896217	chr16	55514470	-	S_Shore	MMP2;MMP2	TSS1500;Body
cg05134945	1.32792	-4.767	7.12074	6.57633	4.42065e-08	0.00186012	chr3	188665466	-	Island
cg14815675	1.35002	-1.01571	6.83519	6.01722	1.59816e-07	0.00448316	chr5	141821456	+	OpenSea	LOC101926941	Body
cg09017434	1.35571	-3.93304	6.03604	4.38379	4.41579e-06	0.0267575	chr5	16179660	+	Island	MARCH11	1stExon
cg15696906	1.36166	-3.81952	6.87097	6.088	1.36439e-07	0.00397461	chr13	38444134	+	Island	TRPC4;TRPC4;TRPC4;TRPC4;TRPC4;TRPC4	TSS200;TSS200;TSS200;TSS200;TSS200;TSS200
cg05388840	1.37125	-4.42913	5.80053	3.88477	1.08648e-05	0.0413519	chr1	41981911	-	Island	HIVEP3;HIVEP3	Body;Body
cg12685846	1.39486	-5.24728	6.44767	5.23732	8.40863e-07	0.00936579	chr15	30114814	+	Island	TJP1;TJP1	TSS200;TSS200
cg19335413	1.42477	-3.78692	6.20306	4.73308	2.28254e-06	0.0177746	chr1	153599812	-	OpenSea	S100A13;S100A13;S100A13;S100A13;S100A1;S100A13	TSS200;5'UTR;5'UTR;5'UTR;TSS1500;TSS1500
cg22633280	1.51894	-4.36711	7.59033	7.46594	4.76537e-09	0.000410855	chr10	110671907	+	Island
cg17555373	1.80497	-3.61961	8.81859	9.61361	7.16487e-12	2.71336e-06	chr13	53775108	-	Island
cg09907509	1.92251	-3.96753	8.28126	8.70599	1.38785e-10	3.50389e-05	chr13	37248244	+	Island	C13orf36;C13orf36	5'UTR;1stExon
cg17842918	2.02588	-3.76735	6.17287	4.67025	2.57505e-06	0.0186773	chr13	113540400	+	Island	ATP11A;ATP11A	3'UTR;3'UTR

## Sheet: ST3. DMPs HIV pre- v. post-ex
Supplementary Table 3. Differentially methylationed probes in people with HIV before and after exercise training.
Row.names	logFC	AveExpr	t	B	P-value	Q-value	Chr	Position	Strand	Relation_to_Island	UCSC_RefGene_Name	UCSC_RefGene_Group
cg25289297	0.807605	-4.48964	8.23925	2.57851	1.25306e-14	9.49071e-09	chr3	32147902	-	Island	GPD1L	TSS200
cg27057671	-0.626682	2.76853	-7.27088	1.9465	2.63363e-12	9.97363e-07	chr4	82553750	-	OpenSea
cg24389924	-0.44983	1.16811	-6.90455	1.67333	2.95786e-11	7.46765e-06	chr8	67032893	-	OpenSea
cg18656216	-0.517414	-3.23001	-6.81928	1.60683	5.10632e-11	8.85404e-06	chr12	124246976	+	Island	DNAH10	TSS200
cg12419581	-0.538943	1.86974	-6.78081	1.57645	6.51901e-11	8.85404e-06	chr1	223717167	-	OpenSea	CAPN8	Body
cg07221967	0.600781	-3.44847	6.98405	1.73433	7.01398e-11	8.85404e-06	chr1	18969717	-	Island	PAX7;PAX7;PAX7	Body;Body;Body
cg18395327	0.468342	-1.79027	6.95484	1.71203	8.43357e-11	9.12518e-06	chr2	220379109	-	S_Shore	ACCN4;ACCN4	1stExon;1stExon
cg14074389	-0.411863	3.43934	-6.68361	1.49865	1.20139e-10	1.13743e-05	chr7	156465	-	N_Shelf
cg12911330	-0.355749	2.98256	-6.63516	1.45932	1.62433e-10	1.36697e-05	chr11	67785853	+	N_Shelf	ALDH3B1;ALDH3B1;ALDH3B1;ALDH3B1;ALDH3B1	Body;Body;Body;Body;5'UTR
cg08385610	-0.36236	3.5791	-6.55528	1.39364	2.65863e-10	2.01366e-05	chr8	20112683	-	OpenSea	LZTS1	1stExon
cg25122000	-0.388777	-3.55931	-6.52054	1.36475	3.28823e-10	2.26411e-05	chrX	152938775	+	Island	PNCK;PNCK	Body;TSS200
cg23910748	-0.578404	3.2182	-6.431	1.28938	5.65942e-10	3.57206e-05	chr1	44135021	-	OpenSea	KDM4A	Body
cg17398815	-0.398703	1.07619	-6.35061	1.22058	9.15924e-10	4.99252e-05	chr13	110914725	-	N_Shelf	COL4A1;COL4A1	Body;Body
cg23825512	-0.392706	2.95628	-6.34935	1.21949	9.22826e-10	4.99252e-05	chr15	50476073	-	S_Shore	SLC27A2;SLC27A2	Body;Body
cg23471279	-0.441379	3.18721	-6.33532	1.20737	1.00313e-09	5.06516e-05	chr4	76608281	-	OpenSea
cg10515731	0.673037	-3.70885	6.40268	1.26526	2.38559e-09	0.000112928	chr2	220378996	+	S_Shore	ACCN4;ACCN4;ACCN4;ACCN4	5'UTR;1stExon;5'UTR;1stExon
cg10771480	0.428673	-3.53241	6.26522	1.14631	5.25884e-09	0.000234298	chr14	64319275	-	N_Shore	SYNE2;SYNE2	TSS1500;TSS1500
cg03397307	0.593952	-2.76842	6.23905	1.1233	6.10134e-09	0.000256733	chr12	3862423	-	Island	EFCAB4B;EFCAB4B;EFCAB4B	TSS200;TSS200;TSS200
cg12509268	-0.364524	3.55754	-6.01089	0.917754	6.58052e-09	0.000262322	chr12	124911444	+	Island	NCOR2;NCOR2	Body;Body
cg17670477	-0.374415	-5.70137	-5.9744	0.88405	8.08391e-09	0.00030614	chr8	24857794	+	Island
cg05238291	-0.630475	2.12224	-5.96244	0.872941	8.64625e-09	0.000311844	chr20	57098242	-	OpenSea	APCDD1L-AS1;APCDD1L-AS1	ExonBnd;Body
cg17931975	-0.424144	-4.02622	-5.9388	0.85093	9.8707e-09	0.000316933	chr5	99870875	-	N_Shore	FAM174A	TSS200
cg09821685	-0.403149	3.18724	-5.93743	0.849659	9.94615e-09	0.000316933	chr3	109034944	-	OpenSea	DPPA2	5'UTR
cg15577262	-0.340761	2.58863	-5.93571	0.848046	1.00427e-08	0.000316933	chr2	160664574	+	OpenSea	LY75-CD302;LY75-CD302;LY75	Body;Body;Body
cg20742075	-0.397919	2.78433	-5.92769	0.840552	1.05028e-08	0.000318196	chr18	21669758	+	OpenSea	TTC39C;TTC39C	Body;Body
cg26726402	-0.449482	1.183	-5.89977	0.81438	1.22697e-08	0.000357428	chr2	46948107	-	OpenSea	SOCS5;SOCS5	5'UTR;5'UTR
cg05250138	-0.361784	3.49072	-5.87406	0.790146	1.4151e-08	0.000393017	chr11	134432823	-	OpenSea
cg07782630	-0.414847	-3.50713	-5.85813	0.775081	1.54534e-08	0.000393017	chr9	119449545	-	Island	ASTN2;TRIM32;ASTN2;ASTN2;ASTN2;TRIM32	Body;TSS200;Body;TSS200;Body;TSS200
cg04980777	-0.397997	2.98286	-5.85709	0.774089	1.5543e-08	0.000393017	chr14	22946650	+	OpenSea
cg07416811	-0.503377	2.44478	-5.85681	0.773824	1.5567e-08	0.000393017	chr20	3083885	-	OpenSea
cg06754312	-0.484537	2.911	-5.83204	0.750299	1.78431e-08	0.000435951	chr10	1781013	-	S_Shore	ADARB2	TSS1500
cg26326021	-0.343296	1.06607	-5.82516	0.743746	1.85306e-08	0.000438599	chr5	116365800	+	OpenSea
cg26672287	-0.382633	1.37668	-5.81641	0.735396	1.94426e-08	0.000446241	chr2	33391915	-	OpenSea	LTBP1;LTBP1;LTBP1;LTBP1;LTBP1	Body;Body;Body;Body;Body
cg24364593	-0.388247	1.51835	-5.80931	0.728615	2.0214e-08	0.0004503	chr1	34533065	+	OpenSea	CSMD2;CSMD2	Body;Body
cg15893925	-0.585771	2.35027	-5.79057	0.710668	2.23963e-08	0.000484659	chr6	134758804	+	OpenSea	LINC01010;LINC01010;LOC101928231;LINC01010;LINC01010	TSS200;TSS200;Body;TSS1500;TSS1500
cg13330182	-0.434928	2.77575	-5.77438	0.695113	2.44644e-08	0.000514651	chr3	132377675	-	N_Shore	UBA5;ACAD11;NPHP3-ACAD11;UBA5	TSS1500;Body;Body;5'UTR
cg26829990	-0.370606	2.39583	-5.76556	0.686612	2.56688e-08	0.000514651	chr12	110309563	-	OpenSea	GLTP	Body
cg12598169	-0.54087	2.50015	-5.76447	0.685567	2.58207e-08	0.000514651	chr1	94169443	+	OpenSea	BCAR3	5'UTR
cg27311970	0.361674	3.55916	5.95131	0.862594	3.00534e-08	0.000583657	chr1	54195830	-	OpenSea	GLIS1	5'UTR
cg01123607	-0.93144	2.99365	-5.7154	0.638049	3.36849e-08	0.000637828	chrX	67889168	-	OpenSea	STARD8;STARD8	5'UTR;Body
cg07074527	-0.444419	1.53425	-5.70955	0.632352	3.47654e-08	0.000642232	chr3	33458735	-	OpenSea	UBP1;UBP1;UBP1	Body;Body;Body
cg12839907	-0.373892	1.0213	-5.68672	0.610069	3.93114e-08	0.00070892	chr3	47292675	+	OpenSea	KIF9;KIF9;KIF9	Body;Body;Body
cg05031261	-0.463044	1.98149	-5.67397	0.597589	4.20946e-08	0.0007266	chr18	33959405	+	OpenSea	FHOD3;FHOD3;FHOD3	Body;Body;Body
cg17323982	-0.439515	2.81731	-5.67346	0.597087	4.22104e-08	0.0007266	chr1	166125271	-	OpenSea	MIR921;FAM78B	TSS1500;Body
cg08803589	-0.492878	3.10753	-5.66198	0.585825	4.4886e-08	0.000755486	chr8	37352494	-	OpenSea	LINC01605	TSS1500
cg09684066	-0.411181	2.84474	-5.65763	0.581547	4.59433e-08	0.000756472	chr1	183891565	+	OpenSea	RGL1	Body
cg24111059	0.387838	-3.74308	5.84622	0.76378	5.284e-08	0.000851517	chr3	49158491	-	S_Shore	USP19	TSS1500
cg01284567	-0.356027	0.663127	-5.61883	0.543265	5.64979e-08	0.000891496	chr10	23801888	+	OpenSea
cg10532310	-0.39475	2.76127	-5.60656	0.531101	6.03002e-08	0.000920475	chr16	2987035	+	OpenSea	FLYWCH1;FLYWCH1	Body;Body
cg14332225	-0.357102	0.6624	-5.60203	0.526611	6.17631e-08	0.000920475	chr7	141402926	+	S_Shore	KIAA1147	TSS1500
cg26118809	0.559188	-3.01064	5.81617	0.735172	6.19804e-08	0.000920475	chr14	105663402	+	Island
cg19923629	0.65135	-3.58912	5.80535	0.724829	6.56338e-08	0.000942075	chr12	111127287	+	Island	HVCN1;HVCN1;HVCN1	5'UTR;TSS1500;5'UTR
cg01407202	-0.389883	-3.55526	-5.58766	0.512324	6.66421e-08	0.000942075	chr17	78194138	+	Island	SLC26A11;SLC26A11;SLC26A11;SLC26A11;SGSH;SGSH	TSS200;TSS200;TSS200;TSS200;1stExon;5'UTR
cg02012933	-0.487624	2.61817	-5.58618	0.510848	6.71662e-08	0.000942075	chr3	187990265	+	OpenSea	LPP;LPP;LPP	5'UTR;5'UTR;5'UTR
cg22015527	0.536602	-4.61592	5.79501	0.714921	6.93214e-08	0.000954624	chr1	95006977	-	Island	F3	Body
cg20140735	-0.326334	2.02572	-5.5759	0.500595	7.0914e-08	0.00095548	chr1	1494726	+	N_Shelf	SSU72	Body
cg04535803	-0.649338	-2.57121	-5.57326	0.497965	7.19065e-08	0.00095548	chrX	33744947	+	Island
cg21054287	0.418171	-3.89497	5.78232	0.702747	7.41168e-08	0.00096787	chr9	104162016	-	S_Shore	MRPL50;ZNF189;ZNF189;ZNF189;ZNF189;ZNF189;ZNF189	TSS1500;5'UTR;Body;Body;Body;Body;Body
cg00580031	-0.479534	1.59823	-5.55887	0.483576	7.75699e-08	0.000995794	chr5	45114100	+	OpenSea
cg09954162	-0.46838	2.13408	-5.55183	0.476532	8.04918e-08	0.00101473	chr12	57737949	-	OpenSea
cg03076319	0.642119	-3.50512	5.76145	0.682657	8.27137e-08	0.00101473	chr2	238395764	+	Island	MLPH;MLPH	TSS200;TSS200
cg20343599	0.491637	1.21694	5.76065	0.68188	8.30642e-08	0.00101473	chr10	64038483	+	OpenSea
cg15087486	-0.546923	3.60993	-5.54236	0.467031	8.45959e-08	0.0010154	chr10	6168007	+	OpenSea
cg03305034	-0.390973	3.28654	-5.53967	0.464325	8.58003e-08	0.0010154	chr20	44806600	-	Island	CDH22	Body
cg19951044	-0.373849	2.92404	-5.52924	0.453841	9.06184e-08	0.00105592	chr10	22920886	-	OpenSea	PIP4K2A	Body
cg21025316	0.371814	-3.40681	5.73152	0.653705	9.67496e-08	0.00109331	chr6	10184750	-	OpenSea
cg09777775	-0.426369	1.70982	-5.51077	0.435226	9.98018e-08	0.00109331	chr21	45336673	+	OpenSea	AGPAT3	5'UTR
cg05498586	-0.385652	2.21369	-5.51018	0.43463	1.0011e-07	0.00109331	chr16	89225602	+	N_Shore	C16orf81	TSS200
cg21922303	-0.401873	3.47306	-5.50753	0.431958	1.01501e-07	0.00109331	chr11	129903453	-	S_Shore
cg07633702	-0.330472	1.85834	-5.50736	0.431782	1.01593e-07	0.00109331	chr18	45612462	-	OpenSea
cg14891040	-0.619693	2.23476	-5.50568	0.430082	1.02489e-07	0.00109331	chr6	2819667	+	OpenSea
cg24743778	0.538488	-3.11189	5.70911	0.631925	1.0874e-07	0.0011439	chr2	220379058	-	S_Shore	ACCN4;ACCN4;ACCN4;ACCN4	5'UTR;1stExon;5'UTR;1stExon
cg26379759	-0.351652	-0.144469	-5.48968	0.413893	1.11392e-07	0.00114446	chr1	240398016	-	OpenSea	FMN2;FMN2	Body;Body
cg11135401	-0.338409	3.07968	-5.48894	0.413151	1.11816e-07	0.00114446	chr18	12608399	-	OpenSea	SPIRE1;SPIRE1;SPIRE1	Body;Body;Body
cg27553488	-0.552571	-1.68107	-5.48151	0.405609	1.16221e-07	0.0011585	chr3	56792794	+	OpenSea	ARHGEF3;ARHGEF3;ARHGEF3;ARHGEF3	Body;Body;Body;Body
cg25402056	-0.498781	2.37034	-5.48147	0.405567	1.16246e-07	0.0011585	chr4	8029940	-	OpenSea	ABLIM2;ABLIM2;ABLIM2;ABLIM2;ABLIM2;ABLIM2;ABLIM2;ABLIM2	Body;Body;Body;Body;Body;Body;Body;Body
cg07064474	-0.404747	0.772519	-5.45908	0.382804	1.30547e-07	0.00128412	chr2	224125565	-	OpenSea
cg18553235	-0.498774	2.91051	-5.45539	0.379043	1.33062e-07	0.00129208	chr2	70225044	+	OpenSea	PCBP1-AS1	Body
cg19373813	0.554695	1.6414	5.6608	0.584661	1.39683e-07	0.00133919	chr2	176989586	+	Island	HOXD9	3'UTR
cg02987387	-0.294883	1.22799	-5.44297	0.366362	1.41881e-07	0.00134326	chr19	38974074	-	Island	RYR1;RYR1	Body;Body
cg09920557	0.456392	-3.46903	5.64014	0.564323	1.55374e-07	0.00145285	chr17	61553938	+	Island	ACE	TSS1500
cg09997191	-0.453959	2.56403	-5.41562	0.338347	1.63329e-07	0.00150861	chr22	34101099	+	OpenSea	LARGE;LARGE	Body;Body
cg12546562	0.533978	-2.38605	5.61947	0.5439	1.7277e-07	0.00157659	chr2	219262936	+	N_Shore
cg13776815	-0.43464	1.25152	-5.40225	0.324607	1.74919e-07	0.0015772	chr10	75530718	-	N_Shore	FUT11;FUT11;SEC24C;SEC24C	TSS1500;TSS1500;Body;Body
cg18806193	-0.296552	3.22606	-5.39451	0.316637	1.8199e-07	0.00161555	chr5	1338909	-	N_Shore	CLPTM1L	Body
cg03234775	-0.381531	3.41874	-5.39257	0.314632	1.8381e-07	0.00161555	chr6	32138260	+	S_Shelf	AGPAT1;AGPAT1	Body;Body
cg24721815	0.481351	-0.2449	5.60551	0.53006	1.85572e-07	0.00161555	chr7	91587251	+	OpenSea	AKAP9;AKAP9	Body;Body
cg06147143	-0.332393	3.43701	-5.37783	0.299425	1.98178e-07	0.00168973	chr4	141564271	-	OpenSea	TBC1D9	Body
cg05697785	-0.514638	2.41494	-5.37515	0.29665	2.0091e-07	0.00168973	chr10	75416760	+	OpenSea	SYNPO2L	TSS1500
cg24730224	-0.820294	3.24914	-5.37318	0.294608	2.02943e-07	0.00168973	chr7	43916996	+	OpenSea	URGCP;URGCP;URGCP	Body;Body;Body
cg02459543	-0.62942	1.79907	-5.37311	0.294534	2.03016e-07	0.00168973	chr8	94924611	+	N_Shelf
cg00357904	-0.440209	2.49209	-5.36807	0.289318	2.08298e-07	0.00169891	chr12	12489166	+	OpenSea	MANSC1	Body
cg08479533	-0.486152	2.9726	-5.36778	0.289018	2.08606e-07	0.00169891	chr7	90680162	+	OpenSea	CDK14;CDK14;CDK14;CDK14	Body;Body;Body;Body
cg21838329	-0.7228	2.32191	-5.36216	0.283198	2.14659e-07	0.00171683	chr15	81173075	+	OpenSea	KIAA1199	Body
cg23343408	-0.388706	2.90873	-5.35949	0.280437	2.17588e-07	0.00171683	chr1	223314788	+	N_Shore	TLR5	5'UTR
cg26399369	-0.405442	1.29834	-5.35908	0.280013	2.1804e-07	0.00171683	chr11	113156193	+	OpenSea
cg01128642	0.609436	-2.17487	5.57224	0.496948	2.19873e-07	0.00171683	chr2	19558808	+	S_Shore	OSR1	TSS1500
cg22224043	-0.380711	2.4301	-5.35432	0.275067	2.23389e-07	0.00172649	chr3	73429575	+	N_Shelf
cg09029758	-0.401171	3.40669	-5.34595	0.266379	2.33084e-07	0.00177009	chr5	5313956	-	OpenSea	ADAMTS16	Body
cg11204099	0.400853	-3.93684	5.56023	0.484943	2.33704e-07	0.00177009	chr12	22777820	-	N_Shore	ETNK1;ETNK1	TSS1500;TSS1500
cg11323506	0.517335	-3.40091	5.55111	0.475802	2.44775e-07	0.00183558	chr5	80529135	+	OpenSea	RNU5E;RNU5D;CKMT2;CKMT2;CKMT2	Body;Body;TSS200;TSS200;TSS200
cg16158734	-0.414698	2.39365	-5.33287	0.252761	2.49069e-07	0.00183561	chr2	99602952	-	OpenSea
cg23164870	-0.376158	0.654472	-5.33242	0.252302	2.49626e-07	0.00183561	chr4	86850108	+	OpenSea	ARHGAP24;ARHGAP24;ARHGAP24;ARHGAP24	TSS1500;Body;Body;Body
cg04413674	-0.429414	3.12273	-5.32954	0.249293	2.53301e-07	0.00184473	chr15	74494241	+	OpenSea	STRA6;STRA6;STRA6;STRA6;STRA6;STRA6;STRA6;STRA6	Body;Body;Body;Body;Body;Body;Body;Body
cg23842796	0.567446	-2.79289	5.53168	0.456301	2.7004e-07	0.0019479	chr1	156358404	+	S_Shore
cg01336716	0.376387	-3.84611	5.52306	0.447626	2.82041e-07	0.00201528	chr3	134205627	+	S_Shore	CEP63;CEP63;CEP63;ANAPC13;CEP63;ANAPC13;ANAPC13	5'UTR;5'UTR;5'UTR;TSS1500;5'UTR;TSS1500;TSS1500
cg10959672	-0.510091	1.64662	-5.29443	0.212588	3.02382e-07	0.00213212	chr1	35972127	-	OpenSea	KIAA0319L	Body
cg14473904	-0.334375	3.47484	-5.29333	0.211431	3.04064e-07	0.00213212	chr15	93465087	+	OpenSea	CHD2;CHD2	Body;Body
cg20800536	-0.479515	-3.26383	-5.29152	0.209535	3.06839e-07	0.00213212	chr20	58508888	+	Island
cg25624055	-0.37948	-1.69235	-5.27761	0.194917	3.29045e-07	0.00226488	chr6	9977837	+	OpenSea
cg09919819	-0.576266	0.522801	-5.27587	0.193088	3.31926e-07	0.00226488	chr10	100134713	-	OpenSea
cg17104824	0.535607	2.9616	5.48522	0.409376	3.41118e-07	0.00230683	chr2	177014959	-	Island	HOXD4;MIR10B	TSS1500;TSS200
cg17633611	0.448074	-1.72899	5.48218	0.40629	3.46353e-07	0.0023215	chr2	190044110	-	OpenSea	COL5A2	Body
cg26771272	-0.367047	1.43	-5.25608	0.172233	3.66484e-07	0.00243489	chr17	18163183	-	N_Shore	FLII;SMCR7;SMCR7;SMCR7	TSS1500;TSS1500;TSS1500;TSS1500
cg22271562	-0.381833	-3.3566	-5.24786	0.163555	3.81827e-07	0.00249629	chr15	83952081	-	Island	BNC1;BNC1;BNC1	1stExon;5'UTR;Body
cg09669360	-0.426809	1.17146	-5.24761	0.163282	3.82318e-07	0.00249629	chr21	47025544	-	OpenSea
cg11197101	0.35554	-1.17338	5.45608	0.379748	3.94574e-07	0.00255429	chr1	33219998	-	Island	KIAA1522	Body
cg03942855	0.61745	-2.88521	5.44242	0.365803	4.22341e-07	0.00269949	chr1	110210925	-	Island	GSTM2;GSTM2	Body;Body
cg02929431	0.381052	0.0293924	5.44099	0.364343	4.25349e-07	0.00269949	chr12	51713220	+	OpenSea	BIN2	Body
cg14051544	0.637097	-4.51997	5.43989	0.363212	4.27695e-07	0.00269949	chr3	170303286	-	N_Shore	SLC7A14	5'UTR
cg25440131	-0.461362	1.66795	-5.222	0.136156	4.34281e-07	0.0027184	chr13	113384582	+	S_Shore	ATP11A;ATP11A	Body;Body
cg25599161	-0.368684	2.08269	-5.21874	0.132688	4.4138e-07	0.00274019	chr2	241543460	+	OpenSea	CAPN10	Body
cg07816271	0.377992	1.44145	5.43042	0.353524	4.48282e-07	0.00276041	chr22	19008649	+	OpenSea	DGCR10	TSS1500
cg14359292	0.592157	-3.93819	5.41499	0.337708	4.83878e-07	0.00295558	chr7	27170892	+	S_Shore	HOXA4	TSS1500
cg24175498	0.374221	1.2934	5.41239	0.335036	4.90146e-07	0.00296991	chr11	35308945	+	OpenSea	SLC1A2;SLC1A2;SLC1A2	Body;Body;Body
cg18926704	0.330552	2.78528	5.40179	0.324134	5.16506e-07	0.00309571	chr12	52217258	+	S_Shore	FIGNL2	5'UTR
cg05864326	0.419469	0.249113	5.40062	0.322929	5.19498e-07	0.00309571	chr2	177030150	-	S_Shore	HOXD3	5'UTR
cg00137840	-0.343074	1.13963	-5.18433	0.0960253	5.23314e-07	0.00309571	chr4	124301236	+	OpenSea
cg23978866	-0.542572	2.48522	-5.18281	0.0943993	5.27256e-07	0.00309571	chr2	47230407	-	OpenSea	TTC7A	Body
cg02817258	-0.64087	2.28702	-5.17595	0.0870609	5.45394e-07	0.00317757	chr16	85349976	-	OpenSea
cg09073059	-0.755041	2.94686	-5.17163	0.0824318	5.57132e-07	0.00320787	chr1	1490216	+	S_Shore	SSU72	Body
cg16858509	-0.380321	2.28433	-5.17092	0.0816782	5.59065e-07	0.00320787	chr11	88347154	+	OpenSea	GRM5;GRM5	Body;Body
cg04737114	0.370521	-0.510092	5.38167	0.303384	5.70347e-07	0.003248	chr7	96654931	-	S_Shore	DLX5	TSS1500
cg23716449	-0.636233	5.28088	-5.16011	0.0700878	5.89591e-07	0.00331413	chr8	21608280	-	Island	GFRA2;GFRA2;GFRA2	Body;Body;Body
cg27137285	-0.456358	2.09658	-5.15972	0.0696728	5.90712e-07	0.00331413	chr16	85034706	+	OpenSea	ZDHHC7;ZDHHC7	5'UTR;5'UTR
cg03323503	-0.766891	2.57881	-5.15747	0.0672484	5.97302e-07	0.00332646	chr17	80965251	-	S_Shelf	B3GNTL1	Body
cg11627346	-0.343562	2.72149	-5.15552	0.065155	6.03046e-07	0.00333394	chr2	102711414	+	OpenSea	IL1R1	5'UTR
cg13032272	-0.327359	0.731349	-5.15383	0.0633403	6.08068e-07	0.00333735	chr17	63096456	+	N_Shore	LOC100507002	TSS1500
cg21033344	-0.448432	1.73111	-5.13876	0.0471305	6.5468e-07	0.00356732	chr8	118947022	-	OpenSea	EXT1	Body
cg20356878	0.370086	-1.54048	5.35204	0.272705	6.59562e-07	0.00356825	chr3	121714668	+	S_Shelf	ILDR1	Body
cg26256901	-0.385794	0.810889	-5.13307	0.0410079	6.73134e-07	0.00360605	chr1	23918838	-	OpenSea
cg14780142	-0.568876	3.08574	-5.13218	0.0400478	6.76071e-07	0.00360605	chr16	75251402	-	OpenSea	CTRB1	TSS1500
cg07963854	-0.461338	2.90747	-5.12417	0.0314033	7.03059e-07	0.00370819	chr12	131202255	+	S_Shore
cg08511440	-0.378168	-3.9863	-5.1236	0.03079	7.05011e-07	0.00370819	chr3	46923503	+	Island	PTH1R	5'UTR
cg20885179	0.447626	-3.66905	5.32845	0.248163	7.40076e-07	0.00386578	chr3	38035831	-	Island	VILL	Body
cg11350447	-0.376665	2.57331	-5.10444	0.0100633	7.74027e-07	0.0040054	chr5	87898610	-	Island	LOC645323	Body
cg00074782	-0.389116	1.51828	-5.10244	0.00789804	7.81588e-07	0.0040054	chr4	110215803	-	OpenSea	COL25A1;COL25A1;COL25A1;COL25A1	Body;Body;Body;Body
cg27353073	-0.348908	-4.83661	-5.10215	0.00758908	7.82672e-07	0.0040054	chr11	76092311	-	Island	PRKRIR	TSS1500
cg19817673	-0.443134	2.63218	-5.09136	-0.00411436	8.24795e-07	0.00419265	chr11	35269162	+	OpenSea
cg12452800	0.414244	2.46449	5.30118	0.21966	8.44992e-07	0.00426668	chr10	132890896	+	N_Shelf	TCERG1L	3'UTR
cg20884780	-0.349348	4.1613	-5.08173	-0.0145739	8.64214e-07	0.00433483	chr15	90192525	+	Island	KIF7	Body
cg15864104	-0.347917	2.25623	-5.07666	-0.0200958	8.85723e-07	0.00441349	chr18	55254508	+	S_Shore	FECH;FECH	TSS1500;TSS1500
cg27600082	0.370085	-0.890643	5.28978	0.207705	8.92968e-07	0.00442051	chr5	50265907	+	S_Shore	LOC100287592	Body
cg19985670	-0.389295	3.10383	-5.07224	-0.0249005	9.04841e-07	0.0044502	chr17	10935460	-	OpenSea
cg11046602	-0.425255	3.50622	-5.06115	-0.0369903	9.54657e-07	0.00466492	chr17	47695458	+	OpenSea	SPOP;SPOP;SPOP;SPOP;SPOP;SPOP	Body;Body;Body;Body;Body;Body
cg14573478	0.402797	-0.280433	5.27124	0.188218	9.76623e-07	0.00474166	chr3	140730858	-	OpenSea
cg05861442	-0.454626	1.12501	-5.05322	-0.0456442	9.91866e-07	0.004785	chr3	43455278	-	OpenSea	ANO10;ANO10;ANO10;ANO10;ANO10	Body;Body;Body;Body;Body
cg03993320	-0.374682	3.61754	-5.0477	-0.0516827	1.01862e-06	0.00488297	chr8	142053875	-	OpenSea
cg27255235	-0.426951	3.21782	-5.04276	-0.0570888	1.04314e-06	0.00496392	chr12	31882931	+	S_Shore	AMN1;AMN1;AMN1;AMN1;AMN1	TSS1500;TSS1500;TSS1500;TSS1500;TSS1500
cg02509647	-0.351596	-4.68799	-5.04136	-0.0586116	1.05015e-06	0.00496392	chr8	94712810	+	Island	FAM92A1;FAM92A1	5'UTR;1stExon
cg19518211	0.353311	2.66882	5.25518	0.171281	1.05517e-06	0.00496392	chr3	45107849	-	OpenSea
cg04498704	-0.367895	0.555226	-5.02523	-0.0762971	1.13477e-06	0.00529345	chr14	61681439	+	OpenSea
cg16043662	-0.432252	0.595982	-5.02442	-0.0771879	1.1392e-06	0.00529345	chr2	71721771	-	OpenSea	DYSF;DYSF;DYSF;DYSF;DYSF;DYSF;DYSF;DYSF;DYSF;DYSF;DYSF;DYSF;DYSF;DYSF	Body;Body;Body;Body;Body;Body;Body;Body;Body;Body;Body;Body;Body;Body
cg26157534	-0.344214	0.932595	-5.01798	-0.0842604	1.1749e-06	0.00542608	chr8	77904334	-	OpenSea	PEX2;PEX2;PEX2;PEX2	5'UTR;5'UTR;5'UTR;5'UTR
cg26143064	0.424419	-3.65271	5.22889	0.14346	1.19701e-06	0.00549466	chr2	206951101	-	S_Shore	INO80D	TSS200
cg01245530	-0.37929	3.68255	-5.00984	-0.0932011	1.22153e-06	0.00555261	chr17	42225147	+	OpenSea	C17orf53;C17orf53	Body;Body
cg16003075	-0.368486	2.78418	-5.00937	-0.0937212	1.22429e-06	0.00555261	chr1	161925602	-	OpenSea	ATF6	Body
cg10910996	-0.656485	2.96715	-5.0062	-0.0972054	1.24296e-06	0.00559231	chr8	125682230	+	OpenSea	MTSS1;MTSS1;MTSS1	Body;Body;Body
cg05585149	-0.582612	2.60236	-5.00506	-0.0984661	1.24978e-06	0.00559231	chr10	695844	-	OpenSea	DIP2C;C10orf108;C10orf108	Body;TSS200;TSS200
cg17536125	-0.622007	1.85289	-5.00415	-0.0994625	1.2552e-06	0.00559231	chr7	98670685	-	OpenSea	SMURF1;SMURF1;SMURF1	Body;Body;Body
cg04099793	-0.34842	2.58158	-5.00162	-0.102252	1.27047e-06	0.00562725	chr1	2834108	+	OpenSea
cg10027815	-0.386381	2.72	-4.99851	-0.105682	1.28949e-06	0.0056783	chrX	152368321	-	OpenSea
cg19756264	-0.443964	3.08994	-4.99633	-0.108087	1.30298e-06	0.00570453	chr5	140914076	-	OpenSea	DIAPH1;DIAPH1	Body;Body
cg02825483	0.361523	-3.39891	5.1997	0.112426	1.37595e-06	0.00596899	chr7	143580117	+	N_Shelf	TCAF1;TCAF1;TCAF1	5'UTR;5'UTR;5'UTR
cg02886208	-0.588116	2.209	-4.98441	-0.121245	1.37915e-06	0.00596899	chr11	14281011	-	Island	SPON1	Body
cg09362335	-0.413989	1.23545	-4.95415	-0.154752	1.59215e-06	0.00685174	chr1	228633275	+	N_Shore
cg21969101	-0.583794	2.9554	-4.95237	-0.156733	1.60566e-06	0.00687082	chr5	14615449	-	OpenSea	FAM105A	3'UTR
cg17876463	-0.377637	3.68823	-4.94952	-0.159897	1.62744e-06	0.00692491	chr1	25891032	-	OpenSea	LDLRAP1	Body
cg24719133	-0.54832	1.17394	-4.93909	-0.171489	1.70962e-06	0.00723394	chr17	1307844	-	S_Shelf
cg17610929	0.446903	-3.86449	5.15197	0.0613505	1.72522e-06	0.00725938	chr2	220379044	-	S_Shore	ACCN4;ACCN4;ACCN4;ACCN4	5'UTR;1stExon;5'UTR;1stExon
cg23869295	-0.330114	2.48617	-4.9313	-0.180173	1.77369e-06	0.00740508	chr3	127503380	-	OpenSea	MGLL;MGLL;MGLL	Body;Body;Body
cg17657615	-0.43477	2.95401	-4.93061	-0.180933	1.7794e-06	0.00740508	chr3	182881682	-	S_Shore	LAMP3	TSS1500
cg18688522	0.25913	-3.42583	5.14333	0.0520553	1.79699e-06	0.00740981	chr17	2498022	+	Island	PAFAH1B1	5'UTR
cg14285795	0.326007	0.548227	5.14296	0.0516605	1.8001e-06	0.00740981	chr17	71179222	+	OpenSea
cg13627097	-0.349605	-3.40445	-4.92202	-0.190519	1.85292e-06	0.00758599	chr14	74254289	-	S_Shore	C14orf43	TSS1500
cg11668057	-0.499556	2.45129	-4.91885	-0.194057	1.88075e-06	0.00765854	chr3	10318027	-	OpenSea	TATDN2;TATDN2	ExonBnd;Body
cg10149296	-0.414664	3.71187	-4.91466	-0.198735	1.91816e-06	0.00769727	chr2	20795912	-	OpenSea
cg14245202	-0.493185	3.34209	-4.91363	-0.19989	1.9275e-06	0.00769727	chr17	76264037	+	OpenSea
cg01920382	-0.33125	-0.125117	-4.91304	-0.20054	1.93277e-06	0.00769727	chr1	60196606	+	OpenSea	FGGY;FGGY;FGGY;FGGY	Body;Body;Body;Body
cg07824636	-0.556117	3.2114	-4.91202	-0.20168	1.94205e-06	0.00769727	chr1	221967245	-	OpenSea
cg11222527	0.514479	-3.18897	5.12634	0.0337482	1.9465e-06	0.00769727	chr1	226926964	+	S_Shore	ITPKB	TSS200
cg15370186	-0.640133	2.17736	-4.91102	-0.202803	1.95124e-06	0.00769727	chr6	162479673	-	OpenSea	PARK2;PARK2;PARK2	Body;Body;Body
cg24428232	-0.465974	2.24123	-4.90637	-0.208004	1.9943e-06	0.00782641	chr1	166124419	-	OpenSea	MIR921;FAM78B	TSS1500;Body
cg17862447	-0.319339	4.443	-4.90298	-0.211796	2.02626e-06	0.00791084	chr2	23633680	+	OpenSea	KLHL29	5'UTR
cg01744331	0.362691	-0.329424	5.11329	0.0196473	2.06941e-06	0.00803785	chr11	2722358	+	S_Shore	KCNQ1OT1;KCNQ1;KCNQ1	TSS1500;Body;Body
cg25377787	-0.484492	2.2039	-4.89465	-0.221126	2.10691e-06	0.00813225	chr11	10625668	+	OpenSea	MRVI1;MRVI1;MRVI1;MRVI1;MRVI1;MRVI1	Body;Body;Body;Body;Body;Body
cg04838191	-0.425122	3.60686	-4.89381	-0.222064	2.11519e-06	0.00813225	chr2	238214874	-	OpenSea
cg23656161	-0.367983	2.20717	-4.88495	-0.232006	2.20472e-06	0.00839521	chr22	17847424	+	N_Shelf
cg26580134	-0.398678	-4.77597	-4.88485	-0.232118	2.20575e-06	0.00839521	chr2	60777051	+	Island	BCL11A;BCL11A;BCL11A	Body;Body;Body
cg11570251	-0.359318	2.218	-4.88248	-0.23478	2.23032e-06	0.00844627	chr11	66335084	+	N_Shore	CTSF	Body
cg16726311	-0.349191	2.89071	-4.88042	-0.237097	2.25192e-06	0.00847999	chr3	194905647	-	OpenSea	XXYLT1;XXYLT1	Body;Body
cg00734567	0.432523	-3.05516	5.0943	-0.000921845	2.26161e-06	0.00847999	chr1	86172782	-	N_Shore	ZNHIT6;ZNHIT6	Body;Body
cg01258634	-0.35223	2.20064	-4.86676	-0.252452	2.39999e-06	0.00890512	chr11	1644574	-	OpenSea	HCCA2;KRTAP5-4	Body;TSS1500
cg03370413	-0.46231	2.52475	-4.86571	-0.253641	2.41182e-06	0.00890512	chr22	43333059	+	OpenSea	PACSIN2;PACSIN2;PACSIN2	5'UTR;5'UTR;5'UTR
cg22169384	-0.492591	2.63317	-4.8632	-0.256463	2.44013e-06	0.00890512	chr12	129417623	-	OpenSea	GLT1D1	Body
cg11840152	-0.294132	3.8424	-4.86305	-0.256633	2.44185e-06	0.00890512	chr20	62251242	-	OpenSea	GMEB2	5'UTR
cg11597131	0.538293	0.949877	5.0764	-0.0203748	2.45845e-06	0.00890512	chr2	176988939	-	N_Shore	HOXD9	3'UTR
cg09688005	-0.446836	2.35247	-4.86111	-0.258817	2.46397e-06	0.00890512	chr4	138466594	-	OpenSea
cg20916830	0.437194	2.01498	5.07556	-0.0212932	2.46812e-06	0.00890512	chr1	38583489	-	OpenSea
cg20893537	-0.402212	2.6268	-4.86067	-0.259316	2.46906e-06	0.00890512	chr10	121136757	-	OpenSea	MIR4681;GRK5	TSS1500;Body
cg23622047	-0.308903	0.0442455	-4.85902	-0.261178	2.4881e-06	0.00893129	chr2	173701464	+	OpenSea	RAPGEF4;RAPGEF4	Body;Body
cg03651021	-0.449072	1.94945	-4.85622	-0.264331	2.52067e-06	0.00900551	chr8	19317380	+	N_Shore	CSGALNACT1;CSGALNACT1;CSGALNACT1	Body;Body;Body
cg13670411	-0.396397	0.274155	-4.85398	-0.266853	2.54701e-06	0.00905688	chr7	6422688	-	OpenSea	RAC1;RAC1	Body;Body
cg00161498	-0.312073	3.29111	-4.85285	-0.268138	2.56052e-06	0.0090624	chr5	87030133	-	OpenSea
cg19758746	-0.414416	1.90978	-4.84871	-0.272804	2.61016e-06	0.0090926	chr14	22970114	-	OpenSea
cg21897185	0.331152	2.94839	5.0633	-0.0346425	2.61276e-06	0.0090926	chr1	205534988	+	N_Shelf
cg00813378	0.474032	-2.13756	5.06201	-0.0360512	2.62847e-06	0.0090926	chr1	1475209	-	Island	C1orf70	Body
cg04463807	-0.327888	1.52566	-4.84716	-0.274555	2.62902e-06	0.0090926	chr3	126939142	+	OpenSea
cg19285129	-0.436561	1.87852	-4.84716	-0.274561	2.62908e-06	0.0090926	chr20	47599976	-	OpenSea	ARFGEF2	Body
cg25744393	-0.299793	0.308939	-4.83794	-0.28498	2.74392e-06	0.00944664	chr9	117247388	+	OpenSea	DFNB31;DFNB31;DFNB31	5'UTR;Body;Body
cg22372146	-0.44117	1.33216	-4.83616	-0.28699	2.7666e-06	0.00948161	chr1	209154050	-	OpenSea
cg05620953	-0.361647	1.56653	-4.83398	-0.289455	2.79465e-06	0.00951957	chr9	111777278	+	S_Shore	CTNNAL1;CTNNAL1	TSS1500;TSS1500
cg08575141	0.368222	0.590747	5.04747	-0.0519324	2.81173e-06	0.00951957	chr20	54923208	+	S_Shelf
cg14362298	-0.37667	1.89918	-4.83238	-0.291262	2.81538e-06	0.00951957	chr5	9617635	-	OpenSea
cg12392684	0.352228	-2.90748	5.04301	-0.0568133	2.87038e-06	0.00966241	chr6	26184037	-	Island	HIST1H2BE	1stExon
cg23815723	-0.395606	1.80734	-4.82318	-0.301686	2.93778e-06	0.00984554	chr7	3343007	+	S_Shore	SDK1	Body
cg12167336	0.366947	2.14332	5.02664	-0.0747435	3.09568e-06	0.0102922	chr2	30939089	-	OpenSea
cg24831667	-0.454509	3.25858	-4.81121	-0.315272	3.1047e-06	0.0102922	chr1	201002912	-	OpenSea
cg26660305	-0.676191	2.10088	-4.81071	-0.315836	3.11183e-06	0.0102922	chr17	73571056	+	S_Shore	LLGL2;LLGL2	3'UTR;3'UTR
cg04992613	-0.575415	3.29749	-4.79984	-0.328197	3.27161e-06	0.0107736	chr11	3665137	-	S_Shore	ART1	TSS1500
cg19592442	-0.368865	3.41885	-4.79801	-0.330274	3.29921e-06	0.0108175	chr16	47230163	+	OpenSea	ITFG1;ITFG1	Body;Body
cg15272654	-0.483346	2.38	-4.79598	-0.332583	3.33012e-06	0.0108464	chr3	134039894	+	OpenSea
cg14554491	-0.492886	-2.16928	-4.79555	-0.33307	3.33668e-06	0.0108464	chr19	4769093	-	OpenSea	C19orf30	TSS200
cg10918419	-0.369649	-3.46364	-4.79234	-0.336735	3.38638e-06	0.0109263	chr8	143808262	-	Island	C8orf55	TSS1500
cg19968890	-0.309449	1.85266	-4.7921	-0.337007	3.39011e-06	0.0109263	chr13	31747897	-	OpenSea
cg22229206	-0.414835	3.29574	-4.79107	-0.338175	3.40611e-06	0.0109314	chr13	113216305	-	OpenSea	TUBGCP3;TUBGCP3;TUBGCP3;TUBGCP3	Body;Body;Body;Body
cg12108779	-0.39781	2.54109	-4.78559	-0.344417	3.49282e-06	0.0111623	chr16	71490843	+	OpenSea	ZNF23;ZNF23;ZNF23;ZNF23	5'UTR;5'UTR;5'UTR;5'UTR
cg19326382	-0.353607	3.82906	-4.77861	-0.352383	3.60645e-06	0.0113387	chr4	185913864	-	OpenSea
cg03668274	0.405911	-1.2106	4.99318	-0.111557	3.61033e-06	0.0113387	chr12	54426903	+	N_Shore	HOXC4;HOXC5;HOXC5;HOXC5	5'UTR;Body;5'UTR;1stExon
cg21820921	-0.700301	-2.54019	-4.77764	-0.35349	3.62252e-06	0.0113387	chr9	127054198	-	OpenSea	NEK6;NEK6;NEK6;NEK6;NEK6;NEK6;NEK6	TSS1500;TSS200;TSS200;Body;5'UTR;5'UTR;5'UTR
cg22689954	-0.386759	2.82623	-4.7761	-0.355248	3.64815e-06	0.0113387	chr18	32509513	-	OpenSea
cg21952799	-0.269155	1.1071	-4.77577	-0.355629	3.65373e-06	0.0113387	chr20	60295330	-	OpenSea	CDH4;CDH4;CDH4	Body;Body;5'UTR
cg02488227	-0.35259	2.47512	-4.77439	-0.357207	3.67693e-06	0.0113387	chr6	34890079	+	OpenSea	ANKS1A	Body
cg03591954	-0.672136	1.77293	-4.77413	-0.357499	3.68122e-06	0.0113387	chr17	80964433	+	S_Shore	B3GNTL1	Body
cg14720207	0.579988	-3.65294	4.9889	-0.116285	3.68187e-06	0.0113387	chr3	135969981	-	S_Shore	PCCB	Body
cg03686802	-0.531087	3.42699	-4.77351	-0.358203	3.69163e-06	0.0113387	chr6	20437956	+	OpenSea	E2F3;E2F3	Body;Body
cg04851352	0.501903	-3.13673	4.98796	-0.11732	3.69769e-06	0.0113387	chr8	124169118	+	Island
cg26384439	-0.471755	2.21356	-4.77227	-0.359621	3.71266e-06	0.0113387	chr6	33688951	-	OpenSea
cg04236718	-0.291285	-3.76141	-4.76962	-0.362652	3.75799e-06	0.011431	chr12	71834183	+	Island	LGR5	Body
cg21411447	-0.291393	0.932057	-4.76726	-0.365345	3.79869e-06	0.0114823	chr9	16262653	-	OpenSea	C9orf92	Body
cg20168704	-0.364641	2.74789	-4.76689	-0.365771	3.80517e-06	0.0114823	chr3	101575920	+	OpenSea	NFKBIZ;NFKBIZ;NFKBIZ;NFKBIZ	Body;Body;ExonBnd;ExonBnd
cg09411682	-0.415337	2.32928	-4.76477	-0.368199	3.84227e-06	0.0115243	chr12	26145384	+	OpenSea	RASSF8;RASSF8;RASSF8	5'UTR;5'UTR;5'UTR
cg26474124	-0.296272	0.534688	-4.76358	-0.369561	3.86323e-06	0.0115243	chr2	70368457	+	N_Shore
cg09238666	0.500147	-1.63727	4.9783	-0.127996	3.86472e-06	0.0115243	chr16	66584358	+	N_Shore	TK2	TSS200
cg04831806	-0.374607	3.59895	-4.76122	-0.372263	3.90512e-06	0.0115862	chr7	4174655	+	OpenSea	SDK1;SDK1	Body;Body
cg07838035	-0.501942	1.02769	-4.76057	-0.373001	3.91663e-06	0.0115862	chr1	223423858	+	OpenSea	SUSD4;SUSD4	Body;Body
cg23845719	-0.994171	-3.2095	-4.75975	-0.373943	3.93139e-06	0.0115862	chr5	170878094	+	Island	FGF18	Body
cg23466118	-0.620172	3.1351	-4.75769	-0.376298	3.96846e-06	0.0116501	chr20	49507816	-	OpenSea	ADNP;ADNP	3'UTR;3'UTR
cg04130057	0.277875	-2.82227	4.97059	-0.136528	4.00319e-06	0.0117067	chr1	159895524	+	S_Shore	TAGLN2	TSS1500
cg26710276	0.527049	0.806361	4.96848	-0.138864	4.0419e-06	0.011761	chr7	86374484	-	OpenSea	GRM3	5'UTR
cg04428139	0.29653	-3.09066	4.96755	-0.139888	4.05897e-06	0.011761	chr14	69620662	-	S_Shore	DCAF5	TSS1500
cg25171856	-0.327219	3.1693	-4.75224	-0.382541	4.06836e-06	0.011761	chr10	75402751	-	OpenSea	MYOZ1	TSS1500
cg14804880	-0.323407	2.10874	-4.75103	-0.383931	4.09091e-06	0.0117813	chr14	77193902	+	OpenSea
cg08573409	-0.506146	1.81077	-4.7499	-0.385222	4.11195e-06	0.011797	chr7	98704737	-	OpenSea	SMURF1;SMURF1;SMURF1	Body;Body;Body
cg09596405	0.42243	-2.11044	4.96082	-0.147349	4.18539e-06	0.0119395	chr1	34643124	+	S_Shore	C1orf94;C1orf94;C1orf94	5'UTR;1stExon;5'UTR
cg21280014	-0.393845	-2.39771	-4.74561	-0.390144	4.19313e-06	0.0119395	chr7	157644665	+	N_Shelf	PTPRN2;PTPRN2;PTPRN2	Body;Body;Body
cg04267436	0.339105	-3.19732	4.9568	-0.151809	4.26269e-06	0.0120921	chr14	77608303	+	Island	ZDHHC22	TSS200
cg01312543	-0.485801	1.78478	-4.74042	-0.396102	4.29338e-06	0.0121337	chrX	38487514	+	OpenSea	TSPAN7	Body
cg26680678	-0.618913	1.14337	-4.73949	-0.397167	4.31153e-06	0.0121397	chr1	164689999	-	OpenSea	PBX1;PBX1;PBX1	Body;Body;Body
cg22617262	-0.294779	-4.64485	-4.73743	-0.399533	4.35211e-06	0.0122086	chr9	137967315	+	Island	OLFM1;OLFM1;OLFM1;OLFM1	5'UTR;1stExon;5'UTR;1stExon
cg14381390	-0.365164	-4.50403	-4.73406	-0.403412	4.41941e-06	0.0123273	chr4	2044056	+	Island	C4orf48;C4orf48	Body;5'UTR
cg04909696	0.290133	-1.8424	4.94848	-0.161047	4.42701e-06	0.0123273	chr12	119127887	-	OpenSea
cg13424870	0.294779	-3.35627	4.94344	-0.16665	4.52948e-06	0.0125402	chr17	73083812	+	N_Shore	SLC16A5	TSS1500
cg14172375	-0.44629	3.53369	-4.72829	-0.410037	4.53656e-06	0.0125402	chr9	112540087	-	N_Shelf	PALM2;PALM2	Body;Body
cg14554539	-0.272157	2.63629	-4.72279	-0.416367	4.65117e-06	0.0128103	chr9	130854713	-	OpenSea	SLC25A25;SLC25A25	Body;Body
cg10728282	-0.354832	-1.90783	-4.71876	-0.421012	4.73698e-06	0.0129993	chr11	45986540	-	OpenSea	PHF21A;PHF21A	Body;Body
cg26340411	-0.598486	2.20355	-4.71177	-0.429068	4.88927e-06	0.0133688	chr15	60827670	+	OpenSea	RORA-AS1;RORA-AS1;RORA;RORA;RORA;RORA	Body;Body;Body;Body;Body;Body
cg07427381	-0.495819	2.13773	-4.70836	-0.433	4.96524e-06	0.0135277	chr20	47984459	-	OpenSea
cg01228136	0.386417	-3.13156	4.92186	-0.190697	4.99467e-06	0.0135591	chr14	21508371	+	OpenSea
cg26491105	-0.345515	1.91342	-4.70623	-0.435456	5.01324e-06	0.0135609	chr1	56038796	-	OpenSea
cg22149190	-0.296166	-4.63422	-4.70461	-0.437331	5.05017e-06	0.0135767	chr1	211432547	-	Island	RCOR3;RCOR3;RCOR3;RCOR3	TSS1500;TSS200;TSS200;TSS200
cg16035236	-0.409825	2.68704	-4.7044	-0.437572	5.05494e-06	0.0135767	chr15	93635003	+	S_Shore
cg25876794	-0.320047	2.57645	-4.70318	-0.438975	5.08275e-06	0.0136032	chr19	15054695	-	OpenSea
cg22524166	-0.494335	2.18262	-4.69954	-0.443183	5.16707e-06	0.0137392	chr5	145356434	-	OpenSea	SH3RF2	Body
cg13994699	-0.314028	3.5826	-4.69942	-0.443321	5.16985e-06	0.0137392	chr15	100261110	-	OpenSea
cg20272754	-0.375208	-1.14726	-4.69826	-0.444657	5.1969e-06	0.0137628	chrX	79590874	-	Island	FAM46D	TSS200
cg06174004	-0.490807	3.33637	-4.69618	-0.447065	5.24598e-06	0.0138264	chr6	30515975	+	OpenSea	GNL1	Body
cg02874042	-0.425656	3.18307	-4.6957	-0.447623	5.25741e-06	0.0138264	chr16	49743848	+	OpenSea	ZNF423;ZNF423	Body;Body
cg04935434	0.325021	-0.146487	4.90787	-0.206326	5.32023e-06	0.0139431	chr2	177024947	-	Island
cg05923687	0.566693	-3.67686	4.90363	-0.21107	5.42285e-06	0.0141631	chr1	63795711	+	Island
cg17299902	-0.320018	-3.05124	-4.68676	-0.457959	5.47343e-06	0.014221	chr1	151032301	-	Island	MLLT11;CDC42SE1;MLLT11;CDC42SE1	5'UTR;TSS200;1stExon;TSS200
cg13011132	0.321269	2.25161	4.9012	-0.213794	5.48259e-06	0.014221	chr17	58233352	-	OpenSea	CA4	Body
cg24191847	-0.302484	1.16712	-4.67607	-0.470346	5.74311e-06	0.0148263	chr14	91037045	-	OpenSea	TTC7B	Body
cg03993837	-0.553114	2.87205	-4.67417	-0.472544	5.79221e-06	0.0148263	chr7	150871135	+	Island
cg04480129	-0.609609	3.26666	-4.67411	-0.472614	5.79379e-06	0.0148263	chr5	66316631	+	OpenSea	MAST4;MAST4	Body;Body
cg21816977	-0.34396	3.0199	-4.6741	-0.472633	5.79422e-06	0.0148263	chr7	18202834	-	OpenSea	HDAC9	Body
cg07047680	-0.510665	2.58844	-4.67068	-0.4766	5.88387e-06	0.015002	chr10	7396477	+	OpenSea	SFMBT2;SFMBT2	Body;Body
cg22851944	0.4802	-3.01777	4.88478	-0.232201	5.90252e-06	0.015002	chr6	101847388	-	S_Shore	GRIK2;GRIK2;GRIK2	Body;Body;Body
cg03723716	-0.3764	-0.336584	-4.66769	-0.480067	5.96328e-06	0.0151057	chr11	111609239	+	OpenSea	PPP2R1B;PPP2R1B	Body;3'UTR
cg16032227	-0.507432	1.81435	-4.66363	-0.484775	6.07269e-06	0.0153316	chr6	24489671	+	OpenSea	GPLD1	1stExon
cg20892444	-0.284543	0.219832	-4.66186	-0.486837	6.12119e-06	0.0154027	chr15	64008158	+	OpenSea	HERC1	Body
cg00894361	0.352972	-2.11695	4.87365	-0.244701	6.20435e-06	0.01551	chr2	166214447	-	OpenSea	SCN2A;SCN2A;SCN2A	Body;Body;Body
cg07082453	-0.511487	2.24902	-4.65883	-0.490355	6.20477e-06	0.01551	chr11	112118220	+	OpenSea
cg19871361	-0.324434	3.58876	-4.65802	-0.4913	6.22739e-06	0.0155153	chr10	11505280	+	Island	USP6NL;USP6NL	Body;Body
cg01596395	-0.289876	1.66172	-4.65582	-0.493863	6.28915e-06	0.0155702	chr9	138278147	-	OpenSea
cg18582180	0.402573	-2.98508	4.87057	-0.248166	6.29052e-06	0.0155702	chr8	101661991	+	Island	SNX31	TSS200
cg26552774	-0.321525	1.92596	-4.6545	-0.495392	6.32626e-06	0.0156076	chr15	44092398	-	N_Shore	SERINC4;C15orf63	TSS200;TSS1500
cg02160530	0.382571	-1.88788	4.86812	-0.250924	6.35987e-06	0.0156396	chr16	56666428	+	Island	MT1M	TSS200
cg15603595	-0.413156	3.25281	-4.65108	-0.499375	6.4239e-06	0.0156953	chr10	87410316	+	OpenSea	GRID1	Body
cg10357242	-0.487899	1.6539	-4.65087	-0.499617	6.42987e-06	0.0156953	chr8	26249840	+	OpenSea	BNIP3L	Body
cg06850315	-0.345939	1.60112	-4.65035	-0.500217	6.4447e-06	0.0156953	chr13	24665543	-	OpenSea
cg14428530	0.440064	-2.30731	4.86299	-0.256698	6.50737e-06	0.0157972	chr9	72874528	-	S_Shore	SMC5	Body
cg08114600	-0.371659	0.478626	-4.64648	-0.504729	6.55731e-06	0.0158675	chr8	66087469	+	OpenSea	LINC00251	Body
cg20240495	-0.340618	-0.585234	-4.64301	-0.508763	6.65952e-06	0.0160636	chr20	29848505	+	OpenSea
cg14644557	-0.322598	2.73531	-4.64024	-0.511991	6.74239e-06	0.0162118	chr10	31300871	+	OpenSea	ZNF438;ZNF438;ZNF438;ZNF438;ZNF438;ZNF438;ZNF438	5'UTR;5'UTR;5'UTR;5'UTR;5'UTR;5'UTR;Body
cg18498427	-0.485535	1.27428	-4.63689	-0.5159	6.84397e-06	0.016404	chr10	98244693	-	OpenSea	TLL2	Body
cg12478546	-0.362712	2.86865	-4.63412	-0.519128	6.92893e-06	0.0165174	chr18	60195972	+	S_Shore	ZCCHC2;ZCCHC2	Body;Body
cg20246660	-0.357853	3.15691	-4.63393	-0.519353	6.9349e-06	0.0165174	chr21	39285642	+	N_Shelf	KCNJ6	5'UTR
cg25119946	-0.642517	2.11428	-4.62961	-0.524399	7.06977e-06	0.0167858	chr17	39558556	-	OpenSea
cg11173422	-0.301731	-3.41895	-4.6279	-0.52639	7.12367e-06	0.0168609	chr1	41832478	+	Island
cg05649487	-0.50389	1.96947	-4.6228	-0.532349	7.2872e-06	0.0171943	chr3	37216656	-	N_Shore	LRRFIP2;LRRFIP2;LRRFIP2;LRRFIP2;LRRFIP2	TSS1500;1stExon;5'UTR;5'UTR;5'UTR
cg07221576	-0.278596	1.49957	-4.6215	-0.533869	7.32947e-06	0.0172154	chr7	134853876	-	N_Shore	C7orf49;C7orf49;C7orf49;C7orf49;C7orf49;C7orf49;C7orf49;C7orf49;C7orf49	5'UTR;5'UTR;5'UTR;5'UTR;5'UTR;5'UTR;5'UTR;5'UTR;5'UTR
cg12253478	-0.420014	1.77812	-4.62113	-0.534304	7.3416e-06	0.0172154	chr12	3365474	+	OpenSea	TSPAN9;TSPAN9	Body;Body
cg20036405	-0.374003	1.5175	-4.61811	-0.537827	7.44059e-06	0.0173936	chr3	126291627	+	OpenSea	TXNRD3NB	5'UTR
cg07394299	-0.379938	-3.65993	-4.61472	-0.541799	7.55366e-06	0.0176036	chr5	36745618	+	S_Shore
cg24646951	-0.424987	2.59204	-4.61365	-0.543042	7.58939e-06	0.0176097	chr15	35147320	-	OpenSea
cg20324784	-0.369474	0.72945	-4.61326	-0.543507	7.60278e-06	0.0176097	chr10	74436268	+	OpenSea
cg19680222	-0.275473	2.62217	-4.60925	-0.548194	7.73906e-06	0.01781	chr1	160253463	+	OpenSea	PEX19;PEX19	5'UTR;Body
cg04697624	-0.351698	1.87321	-4.60925	-0.548194	7.73906e-06	0.01781	chr12	69002178	+	N_Shelf
cg27455540	0.396651	-0.838612	4.82283	-0.302082	7.78125e-06	0.01781	chr2	18866125	-	OpenSea
cg21585736	-0.333351	0.555486	-4.60797	-0.549699	7.78331e-06	0.01781	chr2	239928864	+	N_Shore
cg05908144	-0.288869	0.64771	-4.60459	-0.553653	7.90063e-06	0.018024	chr2	54268386	+	OpenSea
cg16023110	-0.459496	0.490483	-4.60261	-0.555978	7.97038e-06	0.0180871	chr19	3838212	+	Island	ZFR2	Body
cg08681225	-0.436222	1.39897	-4.602	-0.556687	7.99177e-06	0.0180871	chr18	43752855	+	N_Shore	C18orf25;C18orf25	TSS1500;TSS1500
cg04176472	-0.312492	2.84136	-4.60154	-0.557229	8.00817e-06	0.0180871	chr15	90893244	+	N_Shelf	GABARAPL3	TSS1500
cg04544874	-0.335282	2.13703	-4.6011	-0.557745	8.02379e-06	0.0180871	chr3	124490104	+	OpenSea	ITGB5	Body
cg25941985	0.364776	4.44137	4.81475	-0.311254	8.06511e-06	0.0181263	chr4	1562020	+	OpenSea
cg06431415	0.373326	0.0137217	4.81382	-0.312305	8.09823e-06	0.0181469	chrX	133115985	-	N_Shelf	GPC3;GPC3;GPC3;GPC3	Body;Body;Body;Body
cg03778981	0.349394	-3.28322	4.81208	-0.314281	8.16083e-06	0.0182332	chr1	6557871	+	Island	PLEKHG5;PLEKHG5	Body;TSS1500
cg02690807	-0.340962	2.12499	-4.59296	-0.567295	8.31812e-06	0.0183763	chr2	162948870	-	OpenSea
cg10314052	0.367428	2.86685	4.80691	-0.320148	8.3494e-06	0.0183763	chr22	43835141	-	S_Shelf	MPPED1	Body
cg14940165	0.414782	0.711064	4.80677	-0.320314	8.35479e-06	0.0183763	chr2	177021702	+	N_Shelf
cg06819718	0.564859	-0.889326	4.80659	-0.320516	8.36135e-06	0.0183763	chr2	45235241	-	N_Shore	SIX2	Body
cg19650520	-0.33761	2.38084	-4.59159	-0.568907	8.36876e-06	0.0183763	chr22	31518188	+	OpenSea	INPP5J	TSS1500
cg22344631	0.370038	0.765395	4.80635	-0.320795	8.37043e-06	0.0183763	chr2	177012133	+	N_Shore
cg03027036	-0.282028	0.853964	-4.59067	-0.569977	8.40254e-06	0.0183934	chr3	189494079	-	OpenSea	TP63;TP63;TP63	Body;Body;Body
cg09428583	-0.358323	1.60614	-4.58844	-0.572595	8.48573e-06	0.0184499	chr3	43666661	-	S_Shelf
cg16010948	-0.405013	2.80267	-4.58758	-0.573616	8.51837e-06	0.0184499	chr15	59570355	+	OpenSea	MYO1E	Body
cg12769138	0.375025	-4.00652	4.80167	-0.32611	8.54512e-06	0.0184499	chr2	168150203	-	Island
cg20901560	-0.347592	1.1682	-4.58626	-0.57516	8.56797e-06	0.0184499	chr3	41277121	-	OpenSea	CTNNB1;CTNNB1;CTNNB1	Body;Body;Body
cg13899142	-0.32668	-0.0458208	-4.58574	-0.575771	8.58767e-06	0.0184499	chr2	25301733	-	OpenSea	EFR3B	Body
cg20015729	-0.401506	1.91318	-4.58552	-0.576026	8.5959e-06	0.0184499	chr3	23430728	+	OpenSea	UBE2E2;MIR548AC	Body;Body
cg02412314	0.327718	2.22209	4.80025	-0.327725	8.59886e-06	0.0184499	chr14	101296827	-	S_Shelf	MEG3;MEG3;MEG3;MEG3;MEG3;MEG3;MEG3;MEG3;MEG3;MEG3;MEG3;MEG3;MEG3;MEG3;MEG3;MEG3	Body;Body;Body;Body;Body;Body;Body;Body;Body;Body;Body;Body;Body;Body;Body;Body
cg03897905	-0.41007	2.71077	-4.58156	-0.580678	8.74739e-06	0.0187156	chr2	137814066	+	OpenSea	THSD7B	Body
cg13423172	-0.282972	1.54397	-4.58002	-0.582493	8.80714e-06	0.0187903	chr4	184241414	+	OpenSea	CLDN22;WWC2;CLDN22	1stExon;3'UTR;5'UTR
cg10472651	-0.484031	2.36725	-4.57834	-0.584471	8.8727e-06	0.0188074	chr16	66555859	-	OpenSea	TK2	Body
cg04960243	-0.382692	-4.01077	-4.57796	-0.584918	8.88759e-06	0.0188074	chr6	43139870	+	Island	SRF	1stExon
cg08140258	-0.356975	-0.297388	-4.57791	-0.584979	8.88961e-06	0.0188074	chr4	88929934	-	S_Shore	PKD2	Body
cg13449394	-0.371709	2.23357	-4.57527	-0.588087	8.9937e-06	0.0189746	chr12	109230732	-	OpenSea	MIR619;SSH1;SSH1	Body;Body;Body
cg21107103	-0.449139	1.06066	-4.5742	-0.589345	9.03616e-06	0.0190112	chr11	18630052	-	OpenSea	SPTY2D1	3'UTR
cg23960088	-0.486283	1.92882	-4.57265	-0.591163	9.09784e-06	0.0190534	chr5	34006894	-	N_Shore	AMACR;AMACR;AMACR;AMACR;AMACR;AMACR	Body;Body;Body;Body;Body;Body
cg16771406	0.297737	-2.33296	4.78696	-0.342862	9.11786e-06	0.0190534	chr7	27191352	+	S_Shore
cg23127532	-0.377374	2.08034	-4.57151	-0.59251	9.14381e-06	0.0190534	chr10	20164046	+	OpenSea	PLXDC2;PLXDC2	Body;Body
cg05510100	-0.409341	2.09749	-4.57118	-0.592891	9.15684e-06	0.0190534	chr20	68112	-	OpenSea	DEFB125	TSS200
cg20600338	0.321635	-3.5396	4.78473	-0.345401	9.20769e-06	0.0190814	chr14	71786811	-	N_Shore
cg24316073	-0.324653	1.89217	-4.56961	-0.59475	9.22071e-06	0.0190814	chr7	150773456	-	OpenSea	SLC4A2	3'UTR
cg24995008	-0.364531	2.57166	-4.5684	-0.596174	9.2699e-06	0.0191163	chr13	33703779	+	OpenSea	STARD13;STARD13;STARD13	Body;Body;Body
cg19478558	-0.379397	1.77373	-4.56795	-0.596697	9.28801e-06	0.0191163	chr18	44260048	-	Island	ST8SIA5	Body
cg23318600	-0.290749	2.76032	-4.56707	-0.597731	9.32396e-06	0.0191383	chr19	50867153	-	OpenSea	NAPSA	Body
cg15698905	-0.328409	3.22102	-4.56278	-0.602786	9.5015e-06	0.0193845	chr17	176052	-	OpenSea	RPH3AL;RPH3AL;RPH3AL;RPH3AL	Body;Body;Body;Body
cg20698942	-0.648683	2.8666	-4.56265	-0.602949	9.50728e-06	0.0193845	chr1	51910707	-	OpenSea	EPS15	Body
cg09387749	0.406945	1.07682	4.77713	-0.354073	9.5207e-06	0.0193845	chr2	177028680	+	N_Shore	HOXD3	TSS200
ch.3.741789F	0.332465	-2.4555	4.77626	-0.355067	9.55717e-06	0.0194066	chr3	36473771	+	OpenSea	STAC	Body
cg24086920	-0.342244	3.70709	-4.5605	-0.605478	9.59729e-06	0.0194359	chr2	10897430	+	OpenSea	ATP6V1C2;ATP6V1C2	Body;Body
cg25983380	-0.290532	-1.38128	-4.5544	-0.612681	9.85807e-06	0.01989	chr20	57465439	-	Island	GNAS;GNAS;GNAS;GNAS;GNAS;GNAS;GNAS;GNAS	3'UTR;TSS1500;TSS1500;Body;TSS1500;3'UTR;TSS1500;Body
cg13032821	-0.481884	3.30544	-4.55403	-0.613116	9.87403e-06	0.01989	chr19	38554777	+	OpenSea	SIPA1L3	5'UTR
cg09355175	-0.31662	3.15134	-4.55097	-0.616726	1.00074e-05	0.0201051	chr2	234358080	+	OpenSea	DGKD;DGKD	Body;Body
cg14595075	-0.500272	-2.05955	-4.54982	-0.618083	1.00579e-05	0.0201532	chr11	62323782	+	OpenSea
cg10110230	-0.370832	1.33568	-4.54542	-0.623286	1.02539e-05	0.020386	chrX	67917090	+	S_Shelf	STARD8;STARD8;STARD8	5'UTR;5'UTR;Body
cg15763020	-0.33252	1.00777	-4.5452	-0.623539	1.02635e-05	0.020386	chr2	11837230	-	OpenSea	LPIN1	Body
cg01377601	-0.489417	1.44754	-4.54503	-0.623746	1.02714e-05	0.020386	chr8	102031304	-	OpenSea
cg03287877	-0.304293	1.93216	-4.54445	-0.624432	1.02975e-05	0.020386	chr17	43139826	+	S_Shore	NMT1;DCAKD	Body;TSS1500
cg09632790	-0.531229	1.21108	-4.5442	-0.624724	1.03087e-05	0.020386	chr20	4693975	-	OpenSea
cg14826683	-0.295219	2.59632	-4.54292	-0.626232	1.03664e-05	0.0204468	chr1	153013830	-	OpenSea	SPRR2D	TSS1500
cg00963305	-0.275562	-5.23303	-4.5407	-0.628858	1.04677e-05	0.0205929	chr16	58059520	-	Island	MMP15;MMP15	5'UTR;1stExon
cg23235277	-0.286773	3.73628	-4.53973	-0.630003	1.05122e-05	0.0206268	chr12	110206494	+	OpenSea	MGC14436;MGC14436;C12orf34	Body;Body;Body
cg11507187	-0.408689	3.00207	-4.53822	-0.631789	1.05818e-05	0.0206765	chr5	149636432	-	OpenSea	CAMK2A;CAMK2A	Body;Body
cg05859679	0.398858	-4.63269	4.75254	-0.382204	1.06046e-05	0.0206765	chr5	145724643	+	N_Shore
cg06341177	0.315511	-3.27836	4.75222	-0.382568	1.06194e-05	0.0206765	chr2	96991327	-	S_Shore	ITPRIPL1;ITPRIPL1;ITPRIPL1;ITPRIPL1	TSS1500;5'UTR;5'UTR;TSS1500
cg10785393	-0.665185	3.14205	-4.53615	-0.63424	1.06781e-05	0.0207376	chr7	1677032	+	OpenSea
cg12859818	-0.302438	3.08737	-4.53477	-0.635879	1.07429e-05	0.0208101	chr7	50893356	+	OpenSea
cg19662667	-0.245483	-4.62172	-4.53254	-0.63852	1.08482e-05	0.0209604	chr20	2644935	-	S_Shore	IDH3B;IDH3B;IDH3B	TSS200;TSS200;TSS200
cg16472834	-0.400918	1.59649	-4.53003	-0.641492	1.09678e-05	0.020997	chr2	231533021	+	OpenSea
cg06909503	-0.282726	0.535899	-4.52999	-0.641531	1.09694e-05	0.020997	chr1	164725227	-	OpenSea	PBX1	Body
cg23402444	0.351268	-4.17602	4.74432	-0.391627	1.09924e-05	0.020997	chr10	104178866	+	Island	PSD;FBXL15;PSD	5'UTR;TSS1500;1stExon
cg16173828	-0.597822	1.62026	-4.52943	-0.642197	1.09963e-05	0.020997	chr4	2485131	-	OpenSea	RNF4;RNF4;RNF4	5'UTR;5'UTR;5'UTR
cg11722981	-0.349133	3.7729	-4.52924	-0.642429	1.10057e-05	0.020997	chr3	42772980	-	OpenSea	CCDC13-AS1;CCDC13	TSS1500;Body
cg16407723	-0.515198	-3.96936	-4.52865	-0.643126	1.10341e-05	0.0209981	chr4	89080027	-	Island	ABCG2;ABCG2	TSS200;5'UTR
cg04547740	-0.320985	0.157809	-4.52579	-0.646506	1.11723e-05	0.0212079	chr22	29313235	-	OpenSea	ZNRF3;ZNRF3	TSS200;Body
cg05573761	0.319862	-2.92527	4.73565	-0.401577	1.14159e-05	0.0215987	chr4	108746046	-	Island	SGMS2	5'UTR
cg14482448	-0.38453	2.28856	-4.51998	-0.653394	1.1459e-05	0.0215987	chr6	135532804	+	OpenSea	MYB;MYB;MYB;MYB;MYB;MYB;MYB;MYB	Body;Body;Body;Body;Body;Body;Body;Body
cg26256916	0.376038	-3.74801	4.73469	-0.402679	1.14637e-05	0.0215987	chr6	26183823	+	N_Shore	HIST1H2BE	TSS200
cg13234901	-0.489359	1.72333	-4.51796	-0.655797	1.15606e-05	0.0216766	chr15	65337160	+	OpenSea	SLC51B	TSS1500
cg06677325	-0.428597	1.12807	-4.51793	-0.655837	1.15623e-05	0.0216766	chr7	141060373	+	OpenSea	TMEM178B	Body
cg23076151	-0.379247	0.499883	-4.51733	-0.656545	1.15924e-05	0.0216793	chrX	122724861	+	OpenSea
cg11306441	0.5287	-4.27946	4.73028	-0.407755	1.16864e-05	0.0217346	chr12	54520919	+	S_Shore	LOC400043	Body
cg09644332	-0.312007	0.383088	-4.51505	-0.659248	1.1708e-05	0.0217346	chr7	44106631	+	S_Shore	PGAM2	TSS1500
cg10318744	-0.342695	1.17743	-4.51488	-0.65945	1.17166e-05	0.0217346	chr14	69282256	+	N_Shore
cg01030166	-0.382682	2.88665	-4.51449	-0.659917	1.17367e-05	0.0217346	chrX	106966641	-	OpenSea	TSC22D3	Body
cg19643467	-0.354323	2.05002	-4.51319	-0.661452	1.18029e-05	0.0217878	chr22	32651246	-	OpenSea	SLC5A4	1stExon
cg05693391	-0.330944	1.23609	-4.51256	-0.662205	1.18356e-05	0.0217878	chr15	61463086	-	OpenSea	RORA	Body
cg10613386	-0.285002	1.78654	-4.51225	-0.662578	1.18518e-05	0.0217878	chrX	149742414	+	OpenSea	MTM1	5'UTR
cg04734712	0.421726	-3.16924	4.72624	-0.412395	1.18934e-05	0.0218115	chr17	1811474	-	Island
cg24006989	0.409637	-3.54769	4.72523	-0.413558	1.19458e-05	0.0218546	chr16	68002703	-	S_Shore	SLC12A4;SLC12A4;SLC12A4	TSS200;TSS200;TSS200
cg07612104	-0.299589	4.0986	-4.50896	-0.666481	1.20224e-05	0.0219418	chr12	32735175	-	OpenSea	FGD4;FGD4;FGD4;FGD4;FGD4	5'UTR;5'UTR;Body;Body;Body
cg08051728	-0.371845	2.5107	-4.50816	-0.667429	1.20642e-05	0.0219651	chr2	240582281	+	OpenSea
cg21245004	0.278143	-3.24139	4.72098	-0.41845	1.21686e-05	0.0221021	chr15	98965475	+	S_Shore
cg22533244	-0.271202	4.14194	-4.50343	-0.673055	1.2315e-05	0.0222726	chr2	135548324	-	OpenSea
cg10635593	0.333374	-3.20943	4.71811	-0.421755	1.23213e-05	0.0222726	chr12	52444443	-	N_Shore	NR4A1;NR4A1;NR4A1;NR4A1	TSS1500;TSS1500;Body;Body
cg03018342	-0.31097	1.15693	-4.50053	-0.676494	1.24707e-05	0.0224153	chr10	23814802	-	OpenSea
cg02872236	-0.261113	1.15215	-4.50033	-0.676741	1.24819e-05	0.0224153	chr11	19224587	+	OpenSea	CSRP3;CSRP3	TSS1500;TSS1500
cg19831893	-0.436936	2.66892	-4.49981	-0.677362	1.25102e-05	0.0224153	chr2	37313112	-	S_Shore	GPATCH11;GPATCH11	5'UTR;Body
cg16406315	-0.308714	0.727362	-4.49942	-0.67782	1.25311e-05	0.0224153	chr22	39270139	+	S_Shore
cg11344771	-0.382135	0.879242	-4.49911	-0.678193	1.25482e-05	0.0224153	chr3	188108786	-	OpenSea	LPP;LPP;LPP	5'UTR;5'UTR;5'UTR
cg11746952	-0.396477	3.52597	-4.49707	-0.68061	1.26593e-05	0.0225606	chr6	1410497	+	OpenSea
cg07825243	-0.434226	-2.64786	-4.49594	-0.681955	1.27216e-05	0.0225822	chrX	110090858	+	OpenSea
cg27053692	0.399619	-3.34268	4.71058	-0.430445	1.27311e-05	0.0225822	chr6	26537736	-	N_Shore	HMGN4	TSS1500
cg16582792	-0.370914	2.40523	-4.49473	-0.683402	1.27888e-05	0.022607	chr2	168104087	+	OpenSea	XIRP2;XIRP2	Body;Body
cg09469736	-0.293382	3.25272	-4.49339	-0.684992	1.28631e-05	0.022607	chr18	2051004	-	OpenSea
cg13858106	-0.287686	2.98355	-4.49339	-0.684997	1.28634e-05	0.022607	chr2	220436948	-	S_Shore	OBSL1;INHA	TSS1500;TSS200
cg23018039	-0.420509	3.5928	-4.49337	-0.685021	1.28645e-05	0.022607	chr15	73504388	+	OpenSea	NEO1	Body
cg07411476	-0.266594	1.11649	-4.49048	-0.688458	1.30264e-05	0.022808	chr6	25942911	+	OpenSea
cg09120724	0.445761	0.0433027	4.70506	-0.436806	1.30391e-05	0.022808	chr17	56494602	+	OpenSea	RNF43;RNF43;RNF43;RNF43	5'UTR;5'UTR;1stExon;1stExon
cg16601451	-0.406935	4.05658	-4.48847	-0.690851	1.31403e-05	0.022932	chr1	26011741	-	OpenSea	MAN1C1;MAN1C1	Body;Body
cg13582060	0.360122	1.69259	4.70152	-0.440898	1.32408e-05	0.0230476	chr9	127040032	-	OpenSea	NEK6;NEK6;NEK6;NEK6	5'UTR;5'UTR;Body;5'UTR
cg16406635	-0.327988	3.16418	-4.48625	-0.693499	1.32673e-05	0.0230476	chr3	49460566	+	OpenSea	NICN1;AMT;AMT;AMT;AMT;AMT	3'UTR;TSS1500;TSS1500;TSS1500;TSS1500;TSS1500
cg05031931	-0.357545	2.42557	-4.48514	-0.694819	1.33311e-05	0.0230648	chr7	214779	+	N_Shelf	FAM20C	Body
cg21848117	-0.413627	4.37458	-4.48502	-0.694965	1.33382e-05	0.0230648	chr17	79233487	-	N_Shore	SLC38A10;SLC38A10	Body;Body
cg07077934	0.247688	-3.05647	4.69859	-0.444279	1.34095e-05	0.0231354	chr5	157376043	+	OpenSea
cg16152984	-0.607845	3.38237	-4.48313	-0.697218	1.34477e-05	0.0231485	chr16	81632948	-	OpenSea	CMIP;CMIP	Body;Body
cg11201541	-0.4396	-4.98947	-4.48019	-0.700723	1.36197e-05	0.0233915	chr17	79212819	+	Island	C17orf56;C17orf89	1stExon;TSS1500
cg08521010	-0.278795	-3.29627	-4.47888	-0.702292	1.36974e-05	0.0234717	chr3	179370821	-	Island	USP13	TSS200
cg05903626	-0.348699	2.49581	-4.4777	-0.703699	1.37674e-05	0.0235301	chr11	73797758	+	OpenSea	C2CD3;C2CD3	Body;Body
cg00137960	0.418538	2.53493	4.69137	-0.452626	1.38348e-05	0.0235301	chr10	77894049	+	OpenSea	C10orf11;C10orf11;C10orf11	Body;Body;Body
cg24792255	-0.455874	1.90007	-4.47649	-0.705133	1.38391e-05	0.0235301	chr12	6943542	-	OpenSea	P3H3	Body
cg05437902	-0.27899	2.61042	-4.47622	-0.705466	1.38558e-05	0.0235301	chr11	60539411	+	OpenSea	MS4A15;MS4A15;MS4A15;MS4A15	Body;Body;Body;Body
cg08383942	0.331166	-4.10285	4.68943	-0.454874	1.39514e-05	0.0236396	chr1	54518148	-	N_Shore	TMEM59;TCEANC2;TCEANC2;TMEM59;TMEM59;TMEM59;TMEM59;TMEM59;TMEM59	Body;TSS1500;TSS1500;Body;Body;Body;5'UTR;5'UTR;5'UTR
cg19047509	-0.498605	2.35066	-4.47174	-0.710812	1.41264e-05	0.0238826	chr2	203025949	+	OpenSea	KIAA2012	Body
cg17487050	0.510738	-2.87684	4.68581	-0.459061	1.41711e-05	0.0239047	chr8	93107627	+	OpenSea	RUNX1T1	TSS200
cg15979674	-0.332734	3.44171	-4.46943	-0.713563	1.42675e-05	0.0239609	chr2	27236873	+	OpenSea	MAPRE3;MAPRE3	TSS1500;5'UTR
cg00558689	0.490226	-2.04694	4.68385	-0.461332	1.42915e-05	0.0239609	chr6	41607109	+	Island	MDFI	Body
cg13081522	-0.409687	3.86395	-4.46839	-0.714806	1.43317e-05	0.0239609	chr12	112605709	-	OpenSea	C12orf51	Body
cg14666564	0.288406	-1.48502	4.68294	-0.462386	1.43478e-05	0.0239609	chr2	177030228	-	S_Shore	HOXD3	5'UTR
cg20928802	-0.487527	3.62227	-4.4679	-0.715401	1.43625e-05	0.0239609	chr2	31475976	-	OpenSea	EHD3	Body
cg00206542	-0.458556	2.4566	-4.4659	-0.717782	1.44865e-05	0.0241146	chr11	59210965	-	OpenSea	OR5A1	1stExon
cg14826425	0.661547	-3.87433	4.67984	-0.465974	1.45407e-05	0.0241517	chr7	27232837	+	Island
cg04883903	0.834064	-3.29309	4.6789	-0.467061	1.45996e-05	0.02416	chr12	117798954	+	Island	NOS1	5'UTR
cg07074519	-0.371534	2.78117	-4.46394	-0.720125	1.46094e-05	0.02416	chr3	148674593	-	OpenSea
cg00229768	-0.43982	2.61916	-4.46163	-0.722891	1.47558e-05	0.0242969	chr12	58481610	-	OpenSea
cg07060960	0.369206	2.43258	4.67607	-0.470347	1.4779e-05	0.0242969	chr22	32978063	+	OpenSea	SYN3;SYN3;SYN3	Body;Body;Body
cg03488202	-0.374632	2.26702	-4.46112	-0.723505	1.47885e-05	0.0242969	chr16	84209273	-	OpenSea	DNAAF1	Body
cg15027446	-0.340277	2.96377	-4.45987	-0.725	1.48683e-05	0.0243489	chr4	56484062	-	OpenSea	NMU;NMU;NMU;NMU	Body;Body;Body;Body
cg23205529	0.395079	-3.30098	4.67442	-0.472261	1.48844e-05	0.0243489	chr6	32938380	-	N_Shore	BRD2;BRD2	TSS1500;5'UTR
cg22002205	-0.318009	1.29779	-4.45872	-0.726376	1.49421e-05	0.0243905	chr10	127905191	-	OpenSea	ADAM12;ADAM12;ADAM12;ADAM12;ADAM12	Body;Body;Body;Body;Body
cg08787647	-0.472508	2.7026	-4.45685	-0.728606	1.50625e-05	0.0245342	chr3	129213480	+	OpenSea	IFT122;IFT122;IFT122;IFT122;IFT122;IFT122;IFT122	Body;Body;Body;Body;Body;Body;Body
cg00328720	-0.457578	3.02028	-4.45586	-0.729796	1.51271e-05	0.0245866	chr8	28562890	+	S_Shelf	EXTL3	5'UTR
cg08669766	0.331952	3.01453	4.66816	-0.479527	1.52911e-05	0.0247704	chr10	120016854	-	OpenSea
cg14180777	-0.466104	3.01957	-4.45313	-0.73306	1.53056e-05	0.0247704	chr6	13408505	-	OpenSea	GFOD1;GFOD1;GFOD1	TSS200;Body;5'UTR
cg00011225	0.482728	-3.07209	4.66716	-0.480679	1.53565e-05	0.0247998	chr2	219738314	+	Island	WNT6	Body
cg14785392	-0.32689	3.48139	-4.45119	-0.735382	1.54337e-05	0.0248639	chr5	61180442	+	OpenSea
cg18814142	-0.464153	2.12487	-4.45029	-0.736465	1.54938e-05	0.0248639	chr14	22964042	-	OpenSea
cg20740845	-0.274528	1.68229	-4.4496	-0.737285	1.55395e-05	0.0248639	chr5	152069278	-	OpenSea
cg07490033	0.415054	-1.9844	4.6638	-0.484581	1.55799e-05	0.0248639	chr1	178991198	-	N_Shelf
cg02951134	-0.456592	1.53909	-4.4488	-0.738239	1.55928e-05	0.0248639	chr1	23762558	+	N_Shore	ASAP3;ASAP3	Body;Body
cg14985321	-0.379271	1.81045	-4.4488	-0.738246	1.55932e-05	0.0248639	chr14	20823915	-	OpenSea	PARP2;PARP2;PARP2;PARP2	ExonBnd;ExonBnd;Body;Body
cg26219523	0.378033	3.05931	4.66144	-0.487326	1.57389e-05	0.0250151	chr5	154214787	-	OpenSea	FAXDC2	Body
ch.11.1155333R	0.276525	-3.90991	4.66121	-0.487586	1.5754e-05	0.0250151	chr11	60687684	+	OpenSea	TMEM109	Body
cg18038207	-0.355992	-1.23617	-4.44445	-0.743464	1.58875e-05	0.0251292	chr12	80581062	+	OpenSea
cg08248461	-0.265477	2.22481	-4.44438	-0.743547	1.58923e-05	0.0251292	chr11	67407202	-	OpenSea	TBX10	TSS200
cg08662486	-0.273967	3.14328	-4.44384	-0.744184	1.59285e-05	0.0251341	chr11	70327248	+	OpenSea	SHANK2;SHANK2;SHANK2	Body;Body;Body
cg04019557	-0.330584	1.16753	-4.44181	-0.746622	1.60682e-05	0.0253017	chr8	33417841	+	OpenSea	RNF122	Body
cg17892680	-0.407421	2.75374	-4.43938	-0.749538	1.62367e-05	0.025514	chr10	133878370	-	N_Shore
cg08048195	-0.333914	2.03578	-4.4379	-0.751312	1.63399e-05	0.0256091	chr1	33925412	+	OpenSea
cg27545407	0.289486	-0.633941	4.6522	-0.498064	1.63752e-05	0.0256091	chr16	86775296	+	OpenSea
cg09432528	-0.435564	-3.22895	-4.43706	-0.752316	1.63987e-05	0.0256091	chr19	39138071	-	Island	ACTN4	TSS200
cg08881120	-0.321028	0.981572	-4.43628	-0.753252	1.64536e-05	0.0256213	chr20	37736643	-	OpenSea
cg15672656	-0.462743	2.99069	-4.43599	-0.7536	1.64741e-05	0.0256213	chr10	30047012	+	OpenSea
cg07313499	-0.398736	1.52428	-4.43494	-0.754864	1.65486e-05	0.0256844	chr11	9191583	+	OpenSea	DENND5A;DENND5A	Body;Body
cg26475911	-0.317737	-0.993931	-4.43386	-0.756167	1.66257e-05	0.0257513	chr17	73056187	+	OpenSea	KCTD2	Body
cg27591826	-0.390039	2.59062	-4.43157	-0.758916	1.67896e-05	0.0259451	chr17	64226823	+	OpenSea	APOH	TSS1500
cg19063516	-0.302411	3.92906	-4.43115	-0.759412	1.68193e-05	0.0259451	chr16	967618	+	Island	LMF1	Body
cg16626323	0.29934	-1.72471	4.64492	-0.506539	1.68939e-05	0.0260072	chr8	143295167	-	OpenSea	TSNARE1	3'UTR
cg00442112	-0.987798	-2.78896	-4.4284	-0.762714	1.70184e-05	0.0261457	chr4	5021113	-	Island	CYTL1	1stExon
cg09846875	0.348665	-0.982913	4.64205	-0.509886	1.71029e-05	0.0261903	chr7	143582630	+	S_Shore	FAM115A	5'UTR
cg15691480	-0.289058	1.73181	-4.42706	-0.76433	1.71166e-05	0.0261903	chr5	150451613	+	OpenSea	TNIP1;TNIP1;TNIP1;TNIP1;TNIP1;TNIP1;TNIP1;TNIP1	5'UTR;5'UTR;5'UTR;5'UTR;5'UTR;5'UTR;5'UTR;5'UTR
cg12236045	-0.438523	-3.54636	-4.42592	-0.765694	1.71999e-05	0.0262243	chr10	68685842	-	OpenSea	CTNNA3;CTNNA3;LRRTM3;LRRTM3	Body;Body;5'UTR;1stExon
cg25925168	-0.590067	2.83875	-4.42527	-0.766479	1.7248e-05	0.0262243	chr9	72586805	-	OpenSea
cg17125720	-0.417636	1.37421	-4.42503	-0.766761	1.72654e-05	0.0262243	chr2	36718172	+	OpenSea	CRIM1	Body
cg02942953	-0.366604	3.08324	-4.42455	-0.767338	1.73009e-05	0.0262243	chr5	112361421	-	OpenSea	MCC;MCC	3'UTR;3'UTR
cg15712048	-0.352065	-2.33058	-4.42366	-0.768416	1.73674e-05	0.0262243	chr14	25620280	-	OpenSea
cg04571369	0.477582	2.0772	4.63802	-0.514585	1.74004e-05	0.0262243	chr19	19749068	-	Island	GMIP	Body
cg11388619	-0.375291	0.902278	-4.4232	-0.768971	1.74017e-05	0.0262243	chr10	78920743	-	OpenSea	KCNMA1;KCNMA1;KCNMA1;KCNMA1;KCNMA1;KCNMA1	Body;Body;Body;Body;Body;Body
cg14211388	-0.299035	0.941307	-4.42256	-0.769737	1.74491e-05	0.0262243	chr12	57646133	+	OpenSea	STAC3;STAC3;STAC3;STAC3	TSS1500;TSS1500;TSS1500;TSS1500
cg05628160	-0.357391	1.77896	-4.42254	-0.769758	1.74504e-05	0.0262243	chr8	54785374	-	OpenSea	RGS20	Body
cg11650763	0.486532	1.33003	4.63683	-0.515966	1.74887e-05	0.0262297	chr5	92930530	-	Island
cg26325806	-0.290263	-4.10537	-4.42028	-0.772478	1.76199e-05	0.0263406	chr11	790142	-	N_Shore	CEND1	TSS200
cg13375849	-0.305825	3.02623	-4.41911	-0.773889	1.77084e-05	0.0263406	chr12	26309189	+	OpenSea
cg04484304	-0.465491	1.89345	-4.41905	-0.773954	1.77125e-05	0.0263406	chr11	73897097	+	OpenSea	PPME1;PPME1	Body;Body
cg06921456	-0.327437	-0.994048	-4.41872	-0.774353	1.77376e-05	0.0263406	chrX	153189769	-	N_Shore	ARHGAP4;ARHGAP4	Body;Body
cg11889692	0.493004	-4.37262	4.63349	-0.519863	1.77401e-05	0.0263406	chr14	77591661	-	Island
cg00016968	-0.275054	0.844625	-4.41797	-0.775252	1.77943e-05	0.0263406	chr1	113250448	-	S_Shore	RHOC;RHOC;RHOC	TSS1500;TSS1500;TSS1500
cg06951564	-0.398156	1.55249	-4.41782	-0.775437	1.7806e-05	0.0263406	chr1	25911619	+	OpenSea
cg13420744	-0.328911	0.177053	-4.41633	-0.777233	1.79199e-05	0.0264573	chr1	12679306	-	S_Shore	DHRS3	TSS1500
cg01551526	-0.256311	1.26916	-4.41543	-0.778309	1.79884e-05	0.0265069	chr7	44718928	-	OpenSea	OGDH;OGDH	Body;Body
cg10263448	-0.347685	1.64191	-4.41342	-0.780732	1.81436e-05	0.0265338	chr12	15058286	-	OpenSea
cg10523352	0.320463	1.88333	4.62811	-0.526151	1.81528e-05	0.0265338	chr10	31093542	+	OpenSea
cg17709180	0.26765	2.40039	4.62764	-0.526689	1.81885e-05	0.0265338	chr7	105602405	-	OpenSea	FLJ23834	TSS1500
cg16767627	0.33603	-2.16659	4.62714	-0.527282	1.82279e-05	0.0265338	chr14	100196699	-	Island
cg13845366	-0.488763	1.15261	-4.41231	-0.782067	1.82296e-05	0.0265338	chr4	148698685	+	OpenSea	ARHGAP10	Body
cg19725553	0.335832	-2.02808	4.62678	-0.527694	1.82554e-05	0.0265338	chr7	43797898	-	Island	BLVRA	TSS1500
cg04753033	-0.280376	2.44175	-4.41151	-0.783032	1.8292e-05	0.0265338	chr1	116066899	+	OpenSea
cg22131234	0.434364	-4.84704	4.62603	-0.528569	1.83138e-05	0.0265338	chr7	54609968	+	Island	VSTM2A	TSS200
cg00794963	0.561664	3.99127	4.6258	-0.528843	1.83321e-05	0.0265338	chr22	44892949	-	Island	LDOC1L	Body
cg21186452	-0.320309	0.260987	-4.41053	-0.784207	1.83683e-05	0.0265338	chr1	51731325	+	OpenSea	RNF11	Body
cg04292660	-0.311956	4.1725	-4.41023	-0.784571	1.83921e-05	0.0265338	chr4	155661234	+	N_Shore
cg12574618	0.296511	3.02276	4.62231	-0.532915	1.86066e-05	0.0267922	chr1	19429159	+	OpenSea	UBR4	Body
cg23076080	-0.413685	1.61931	-4.40573	-0.789998	1.87485e-05	0.0269454	chr20	10028218	-	OpenSea	ANKEF1;ANKEF1;ANKEF1;SNAP25-AS1	Body;Body;Body;Body
cg11284842	0.465339	-0.832398	4.6184	-0.537486	1.8919e-05	0.0270944	chr5	92931817	-	S_Shore
cg11714554	-0.271129	1.26984	-4.40349	-0.792693	1.8928e-05	0.0270944	chr10	2219284	+	OpenSea
cg04639761	-0.389815	2.4354	-4.40283	-0.793488	1.89812e-05	0.0270944	chr1	182140097	+	OpenSea
cg05472405	-0.376227	3.72792	-4.40266	-0.793698	1.89953e-05	0.0270944	chr6	73934058	+	OpenSea	KHDC1L;KHDC1L	Body;ExonBnd
cg14626093	-0.309811	0.510908	-4.39974	-0.797214	1.92325e-05	0.0273682	chr20	49179906	-	OpenSea	PTPN1;PTPN1	5'UTR;Body
cg25183658	-0.324935	3.43785	-4.39941	-0.797613	1.92595e-05	0.0273682	chr6	1757621	+	OpenSea	GMDS;GMDS	Body;Body
cg13871826	-0.357267	1.78102	-4.39863	-0.798557	1.93238e-05	0.0274081	chr1	86045347	+	N_Shore	CYR61;DDAH1	TSS1500;TSS1500
cg18526161	0.374154	-4.28809	4.61195	-0.545034	1.94457e-05	0.0275295	chr14	64854366	+	Island	MTHFD1	TSS1500
cg12734852	0.299635	2.16307	4.61118	-0.545939	1.95097e-05	0.0275493	chr10	79410138	+	OpenSea
cg05557582	-0.343866	0.768782	-4.3961	-0.801604	1.95325e-05	0.0275493	chr3	9234126	-	OpenSea	LOC101927416;LOC101927416;SRGAP3;SRGAP3	TSS200;TSS200;Body;Body
cg00845204	0.416735	-3.96502	4.60946	-0.547955	1.96531e-05	0.0276679	chr20	55964273	+	Island
cg11966886	0.389891	3.8871	4.60718	-0.550626	1.98445e-05	0.0278855	chr17	71282180	+	Island	CDC42EP4	Body
cg09925322	-0.511336	1.69075	-4.38918	-0.809954	2.0115e-05	0.0282133	chr13	27157968	+	OpenSea	WASF3;WASF3	5'UTR;5'UTR
cg15733668	-0.359143	-0.250635	-4.38617	-0.813591	2.03737e-05	0.0285234	chr3	47307323	+	OpenSea	KIF9;KIF9;KIF9	Body;Body;Body
cg04159903	0.338077	-3.09581	4.5999	-0.559153	2.0467e-05	0.0286011	chr5	42949799	+	N_Shore
cg17206528	0.282596	-4.57656	4.59927	-0.559888	2.05215e-05	0.0286245	chr17	4167417	+	S_Shore	ANKFY1;ANKFY1	TSS200;TSS200
cg03409835	0.281942	-0.462499	4.5964	-0.563256	2.07729e-05	0.0288831	chr20	35014108	+	OpenSea	DLGAP4	5'UTR
cg22836880	-0.451089	2.4446	-4.38148	-0.819262	2.07832e-05	0.0288831	chr12	50055039	-	OpenSea	FMNL3;FMNL3	Body;Body
cg01782486	-0.518247	1.48937	-4.3795	-0.821662	2.09587e-05	0.0290737	chr1	154986512	+	N_Shelf	ZBTB7B	5'UTR
cg02192281	-0.302207	2.69545	-4.37832	-0.823079	2.10631e-05	0.029165	chr13	48478591	-	OpenSea
cg08989615	0.361652	2.21679	4.59148	-0.569027	2.12103e-05	0.029288	chr8	144355882	-	N_Shelf	GLI4	Body
cg06272895	-0.311049	-2.42148	-4.37621	-0.825634	2.12523e-05	0.029288	chr9	132176249	+	Island
cg06958034	-0.386286	-3.2864	-4.37604	-0.825844	2.12679e-05	0.029288	chr1	23346203	-	Island	KDM1A;KDM1A	1stExon;1stExon
cg26090630	-0.242872	3.29014	-4.37561	-0.826367	2.13069e-05	0.0292885	chr8	117813022	+	OpenSea
cg13476785	-0.456382	3.17368	-4.37438	-0.827845	2.14173e-05	0.0293045	chr22	24030333	+	OpenSea	GUSBP11	Body
cg15822765	-0.300581	-4.28152	-4.37432	-0.827925	2.14234e-05	0.0293045	chr6	28956387	+	Island
cg21812084	-0.503684	2.63471	-4.37419	-0.828076	2.14346e-05	0.0293045	chr2	218190455	-	OpenSea	DIRC3	Body
cg09782889	0.351591	-2.28612	4.58768	-0.57349	2.15543e-05	0.0294151	chr6	31798731	+	S_Shore
cg01468420	0.415374	-2.11991	4.58678	-0.574551	2.16369e-05	0.0294746	chr6	33393112	+	N_Shore	SYNGAP1	Body
cg16259047	-0.371305	3.85777	-4.37061	-0.83241	2.17618e-05	0.029582	chr10	131340512	-	OpenSea	MGMT	Body
cg04293877	-0.286091	3.53745	-4.37027	-0.83283	2.17938e-05	0.029582	chr9	35039849	-	OpenSea	C9orf131;C9orf131	TSS1500;TSS1500
cg18319359	-0.349215	0.502716	-4.36644	-0.837461	2.2149e-05	0.0300103	chr15	60844247	-	OpenSea	RORA-AS1;RORA-AS1;RORA;RORA;RORA;RORA	Body;Body;Body;Body;Body;Body
cg21308953	0.344673	-4.08506	4.57947	-0.58314	2.23158e-05	0.0301823	chr14	64194815	+	Island	SGPP1	TSS200
cg15310871	-0.344268	3.39314	-4.36394	-0.840496	2.23847e-05	0.0302215	chr8	20077936	-	OpenSea	ATP6V1B2	3'UTR
cg14537321	0.534945	-4.70159	4.57818	-0.584653	2.24374e-05	0.0302387	chr1	40157407	-	Island	HPCAL4;HPCAL4;HPCAL4	TSS1500;TSS1500;TSS200
cg06170065	-0.287802	4.36062	-4.36266	-0.842044	2.25057e-05	0.030277	chr13	22415340	+	OpenSea
cg05106053	-0.35606	2.17606	-4.35953	-0.845834	2.28047e-05	0.0305685	chr3	121647021	+	OpenSea	SLC15A2;SLC15A2	Body;Body
cg08613636	-0.290116	2.45907	-4.35928	-0.846137	2.28288e-05	0.0305685	chr14	91271482	+	OpenSea	TTC7B	Body
cg22450120	-0.2425	2.54836	-4.35865	-0.846904	2.28898e-05	0.0305685	chr13	33469025	+	OpenSea	LINC00423	Body
cg17487067	-0.295314	4.10054	-4.35808	-0.847593	2.29447e-05	0.0305685	chr9	35808790	-	N_Shelf	SPAG8;NPR2	Body;Body
cg06059056	-0.537403	-2.15062	-4.35771	-0.848047	2.29809e-05	0.0305685	chr3	13008969	-	Island	IQSEC1;IQSEC1	Body;TSS200
cg13061976	-0.361043	1.53503	-4.35755	-0.848244	2.29967e-05	0.0305685	chr15	85359001	+	N_Shore	ALPK3	TSS1500
cg24871068	-0.38515	3.85206	-4.35746	-0.848346	2.30049e-05	0.0305685	chr17	6736174	-	OpenSea	TEKT1	TSS1500
cg04855433	0.360317	-1.59916	4.57066	-0.593511	2.31615e-05	0.0307041	chr14	105663093	-	Island
cg11703383	-0.33607	2.33209	-4.35558	-0.850627	2.3188e-05	0.0307041	chr2	153334486	-	OpenSea	FMNL2	Body
cg24426044	0.421164	-2.40381	4.56993	-0.594371	2.3233e-05	0.0307099	chr3	178254281	-	OpenSea	KCNMB2;KCNMB2-AS1;KCNMB2-AS1;KCNMB2	1stExon;Body;Body;5'UTR
cg01580090	-0.299074	0.271447	-4.35415	-0.852361	2.33282e-05	0.0307135	chr1	7681722	-	OpenSea	CAMTA1	Body
cg13191319	0.338682	-3.86425	4.56878	-0.595717	2.33451e-05	0.0307135	chr17	1620845	-	S_Shore	MIR22HG;MIR22HG;MIR22HG;MIR22HG;WDR81;WDR81	TSS1500;TSS1500;TSS1500;TSS1500;5'UTR;Body
cg02456981	-0.314174	3.44312	-4.35386	-0.85272	2.33573e-05	0.0307135	chr12	45773384	-	OpenSea	ANO6;ANO6;ANO6;ANO6	Body;Body;Body;Body
cg16851799	-0.344675	-3.23022	-4.35248	-0.854388	2.3493e-05	0.0308384	chr1	15851342	+	Island	CASP9;CASP9;CASP9;CASP9;CASP9	TSS1500;TSS1500;TSS1500;TSS1500;TSS200
cg20622087	-0.35355	2.84871	-4.35176	-0.85527	2.3565e-05	0.0308794	chr7	28221156	+	S_Shore	JAZF1;JAZF1-AS1	TSS1500;Body
cg03439390	-0.40809	2.02934	-4.35098	-0.856209	2.3642e-05	0.0309267	chr6	167038908	+	N_Shore	RPS6KA2;RPS6KA2	Body;Body
cg00845891	-0.473625	-4.92121	-4.34873	-0.858942	2.38672e-05	0.0311675	chr7	55434080	+	Island	LANCL2	Body
cg16555536	0.430984	-3.22667	4.56266	-0.602939	2.39557e-05	0.0312293	chr17	72733878	+	S_Shore	RAB37;RAB37;RAB37;RAB37	Body;Body;Body;Body
cg12634591	0.292779	-0.303865	4.56189	-0.603846	2.40334e-05	0.0312299	chr2	177028606	+	N_Shore	HOXD3	TSS200
cg13654085	-0.456836	1.60872	-4.34658	-0.861559	2.40847e-05	0.0312299	chr6	20416519	-	OpenSea	E2F3	Body
cg02715673	-0.369396	1.41692	-4.34624	-0.861965	2.41186e-05	0.0312299	chr4	121054320	-	OpenSea
cg04394119	0.452191	0.424289	4.56102	-0.604866	2.41212e-05	0.0312299	chr3	151451270	-	OpenSea	AADACL2;MIR548H2	TSS1500;Body
cg07584031	-0.319202	1.49202	-4.34541	-0.862973	2.42029e-05	0.0312711	chr2	233416387	+	S_Shore	TIGD1;EIF4E2	TSS1500;Body
cg26140637	-0.315522	2.26515	-4.34509	-0.863362	2.42356e-05	0.0312711	chr10	18899687	+	OpenSea	NSUN6	Body
cg09692277	-0.282567	3.38899	-4.3433	-0.865538	2.44189e-05	0.0314385	chr12	53261087	+	OpenSea
cg18774447	-0.412615	-3.12361	-4.34301	-0.865886	2.44483e-05	0.0314385	chr2	212022764	-	OpenSea
cg18274791	-0.27174	4.64797	-4.34073	-0.868665	2.46845e-05	0.0316604	chr5	484843	-	N_Shelf	SLC9A3	Body
cg03653880	-0.357925	1.74802	-4.34054	-0.868898	2.47044e-05	0.0316604	chr2	26254790	+	N_Shore
cg19735563	-0.357987	2.16792	-4.33946	-0.870202	2.48161e-05	0.0317497	chrX	54785191	+	OpenSea	ITIH6	Body
cg21863229	-0.448087	2.07332	-4.33847	-0.871404	2.49194e-05	0.0318281	chr3	58151142	-	OpenSea	FLNB;FLNB;FLNB;FLNB	Body;Body;Body;Body
cg20330126	-0.347609	2.5253	-4.33734	-0.872786	2.50386e-05	0.0319037	chr22	36125053	+	OpenSea	APOL5	3'UTR
cg01923861	-0.456539	0.832295	-4.33701	-0.873185	2.50732e-05	0.0319037	chr22	46106072	-	OpenSea	ATXN10;ATXN10	Body;Body
cg01128482	0.477196	0.387237	4.55151	-0.616084	2.51049e-05	0.0319037	chr2	177028621	+	N_Shore	HOXD3	TSS200
cg14614917	-0.337365	2.75339	-4.33631	-0.874037	2.51471e-05	0.0319037	chr3	55984778	-	OpenSea	ERC2	Body
cg06106599	0.308725	1.15662	4.55039	-0.617408	2.52234e-05	0.0319471	chr11	70048801	+	N_Shore	FADD	TSS1500
cg19764370	-0.461035	-0.354908	-4.33364	-0.877285	2.54306e-05	0.0321557	chr11	124767933	+	OpenSea	ROBO4	TSS200
cg22898924	-0.457607	1.85937	-4.33254	-0.878617	2.55477e-05	0.0322179	chr19	4903952	-	OpenSea	ARRDC5	TSS1500
cg12533195	0.3099	-3.87419	4.54686	-0.62158	2.56002e-05	0.0322179	chr1	205012275	-	OpenSea	CNTN2	TSS200
cg20254998	-0.373122	1.43777	-4.33199	-0.879294	2.56074e-05	0.0322179	chr6	136976783	+	OpenSea	MAP3K5	Body
cg15197113	-0.518844	3.4527	-4.33062	-0.880962	2.57551e-05	0.03235	chr3	13256887	+	OpenSea
cg06747752	-0.511756	2.81055	-4.32942	-0.882421	2.58849e-05	0.0324592	chr16	70750623	-	OpenSea	VAC14	Body
cg00808240	0.525	-1.15257	4.54286	-0.626311	2.60337e-05	0.0325918	chr4	71503079	-	OpenSea	ENAM	Body
cg05377512	-0.416518	3.71354	-4.32652	-0.88595	2.62013e-05	0.0326614	chr1	6681647	-	N_Shelf	PHF13	Body
cg15188402	-0.304302	3.55559	-4.32594	-0.886653	2.62648e-05	0.0326614	chr11	77732909	-	OpenSea	KCTD14;NDUFC2-KCTD14;NDUFC2-KCTD14;NDUFC2-KCTD14;KCTD14	Body;3'UTR;3'UTR;Body;5'UTR
cg07861806	-0.310381	1.6135	-4.32579	-0.886837	2.62815e-05	0.0326614	chr2	70233256	-	OpenSea	PCBP1-AS1	Body
cg07777447	-0.271252	-3.86809	-4.32566	-0.886993	2.62956e-05	0.0326614	chr1	39456490	-	N_Shore	AKIRIN1;AKIRIN1	TSS1500;TSS1500
cg13568956	-0.39222	2.75991	-4.32558	-0.887096	2.63049e-05	0.0326614	chr8	137938192	-	OpenSea
cg06204004	-0.406775	2.37239	-4.32498	-0.887824	2.63709e-05	0.0326898	chr3	23700866	+	OpenSea
cg07728485	-0.286944	5.13006	-4.32351	-0.88962	2.65343e-05	0.0327897	chr5	1279582	-	S_Shore	TERT;TERT	Body;Body
cg19519747	0.455859	0.495551	4.53828	-0.631726	2.65381e-05	0.0327897	chr2	177014555	+	N_Shore	MIR10B	TSS1500
cg22989447	-0.419901	2.05545	-4.3221	-0.891331	2.66908e-05	0.032901	chr2	11711627	+	OpenSea	GREB1;GREB1;GREB1	Body;Body;Body
cg00957578	-0.344767	3.41791	-4.32112	-0.892528	2.68008e-05	0.032901	chr11	78426600	-	OpenSea	TENM4	Body
cg07833138	0.435591	-2.58957	4.53585	-0.634603	2.68097e-05	0.032901	chr11	122311290	+	OpenSea
cg17127956	0.334742	-3.26047	4.53578	-0.634677	2.68168e-05	0.032901	chr13	24007995	-	OpenSea	SACS	TSS200
cg23058745	-0.314517	1.36807	-4.32051	-0.89327	2.68692e-05	0.032901	chr17	39305246	+	OpenSea	KRTAP4-5;KRTAP4-5	1stExon;3'UTR
cg23100976	-0.387622	2.28135	-4.32034	-0.893482	2.68888e-05	0.032901	chr9	132779129	+	OpenSea	FNBP1	Body
cg19245511	-0.302916	-3.91269	-4.31881	-0.895344	2.70613e-05	0.0330027	chr16	58663848	+	Island	CNOT1;CNOT1;CNOT1;CNOT1	TSS200;TSS200;TSS200;TSS200
cg15241519	-0.379504	3.49694	-4.31865	-0.895542	2.70796e-05	0.0330027	chr11	121440892	-	OpenSea	SORL1	Body
cg04964920	-0.306313	3.16606	-4.31765	-0.896758	2.71929e-05	0.0330027	chr5	55162578	-	OpenSea	IL31RA;IL31RA;IL31RA;IL31RA;IL31RA;IL31RA;IL31RA;IL31RA	ExonBnd;5'UTR;5'UTR;Body;Body;Body;Body;Body
cg24574963	-0.311874	-0.440053	-4.31763	-0.896785	2.71955e-05	0.0330027	chr7	149120622	-	S_Shore
cg01530214	-0.451198	0.736855	-4.31738	-0.897093	2.72242e-05	0.0330027	chr10	120490760	+	OpenSea	CACUL1	Body
cg06119575	-0.365748	3.5519	-4.3173	-0.897191	2.72333e-05	0.0330027	chr9	108424905	+	OpenSea	TAL2	1stExon
cg19212391	-0.33471	1.75404	-4.31675	-0.897853	2.72953e-05	0.0330249	chr17	72432790	+	S_Shelf	GPRC5C;GPRC5C	Body;Body
cg00451413	-0.333261	3.57651	-4.31502	-0.899966	2.74938e-05	0.033212	chr3	141654247	-	OpenSea
cg04790749	-0.272555	2.69418	-4.31257	-0.902952	2.77765e-05	0.033453	chr17	34123272	-	S_Shore	MMP28;MMP28	TSS1500;TSS1500
cg20381622	-0.442672	2.42666	-4.31233	-0.90325	2.7805e-05	0.033453	chr2	242440312	+	OpenSea	STK25;STK25;STK25;STK25;STK25;STK25;STK25;STK25;STK25	Body;Body;Body;Body;Body;Body;5'UTR;5'UTR;5'UTR
cg18515304	0.317594	-3.15829	4.52677	-0.645353	2.78474e-05	0.033453	chr13	76112043	+	Island	COMMD6;COMMD6;COMMD6;COMMD6;COMMD6	TSS200;TSS200;TSS200;TSS200;5'UTR
cg21783270	-0.412941	1.72531	-4.31177	-0.903932	2.787e-05	0.033453	chr4	76628238	+	OpenSea
cg10573530	0.345408	-3.03992	4.52428	-0.648296	2.81378e-05	0.0337021	chr4	153859443	+	S_Shore
cg19963510	-0.348248	2.94682	-4.30924	-0.907023	2.81665e-05	0.0337021	chr7	150688166	+	OpenSea	NOS3;NOS3	1stExon;5'UTR
cg08338766	-0.405179	3.72483	-4.30778	-0.908803	2.83385e-05	0.0338545	chr14	70473498	-	OpenSea	SMOC1;SMOC1	Body;Body
cg15374515	-0.560036	2.9551	-4.30557	-0.911498	2.86009e-05	0.0340423	chr14	104161248	-	N_Shelf	KLC1;KLC1	Body;Body
cg23847749	0.309643	2.34263	4.52021	-0.653131	2.8621e-05	0.0340423	chr13	85722504	+	OpenSea	LINC00375	TSS1500
cg00985817	-0.366672	1.79234	-4.30532	-0.911802	2.86306e-05	0.0340423	chr4	23584720	+	OpenSea
cg12306507	-0.371171	2.5715	-4.30455	-0.912741	2.87226e-05	0.0340462	chr13	46013351	-	OpenSea
cg03592345	0.463783	-3.57297	4.51935	-0.654149	2.87237e-05	0.0340462	chr6	76645123	+	OpenSea	IMPG1	Body
cg13977834	0.307946	3.52217	4.51783	-0.655945	2.89057e-05	0.0342083	chr9	132434841	-	N_Shelf	PRRX2	Body
cg25478600	-0.542844	-2.13334	-4.30068	-0.917478	2.91909e-05	0.0344906	chr11	2890605	-	Island	KCNQ1DN	TSS1500
cg26245697	0.547507	-2.70025	4.51512	-0.659171	2.92353e-05	0.0344906	chr19	2282203	-	S_Shelf	C19orf35	TSS200
cg07890862	-0.349108	1.71013	-4.29961	-0.918782	2.9321e-05	0.0345379	chr12	126909643	+	OpenSea
cg20124427	-0.259495	4.10526	-4.29796	-0.920798	2.95233e-05	0.034706	chr21	47422256	+	Island	COL6A1	Body
cg10063575	-0.377179	0.793531	-4.29756	-0.921291	2.95729e-05	0.034706	chr12	53822143	+	OpenSea	AMHR2;AMHR2;AMHR2	Body;Body;Body
cg24879327	0.332609	-3.66554	4.51195	-0.662933	2.9624e-05	0.034706	chr17	8191805	+	N_Shore	RANGRF;SLC25A35	TSS200;3'UTR
cg01867538	-0.384593	3.31899	-4.29696	-0.922025	2.9647e-05	0.034706	chr7	141060465	-	OpenSea	TMEM178B	Body
cg03802952	-0.321402	3.92967	-4.29495	-0.924472	2.98952e-05	0.0348868	chr2	45411645	-	OpenSea	LINC01121	Body
cg11772564	-0.307762	3.74591	-4.29464	-0.924858	2.99345e-05	0.0348868	chr15	89714680	-	OpenSea	ABHD2;ABHD2	Body;Body
cg02510297	0.282719	-3.75269	4.5094	-0.665955	2.99396e-05	0.0348868	chr12	116972284	+	OpenSea	NCRNA00173;NCRNA00173	Body;Body
cg22495124	-0.284373	4.26767	-4.29394	-0.925711	3.00216e-05	0.0349286	chr17	64873528	-	OpenSea	CACNG5;CACNG5	1stExon;1stExon
cg25404410	-0.248608	4.15655	-4.29304	-0.926818	3.01349e-05	0.0350067	chr5	132073916	-	S_Shore	KIF3A	TSS1500
cg04194054	-0.322137	3.41934	-4.29212	-0.927934	3.02496e-05	0.0350404	chr4	7053957	-	S_Shore	TADA2B	Body
cg09514904	-0.274805	4.10927	-4.29199	-0.928102	3.02669e-05	0.0350404	chr12	130953242	+	N_Shore	RIMBP2	Body
cg01611141	-0.38474	1.88949	-4.2917	-0.92845	3.03028e-05	0.0350404	chr5	9222690	-	OpenSea	SEMA5A	Body
cg07985354	-0.279503	0.796876	-4.29098	-0.92933	3.03936e-05	0.0350919	chr12	57646130	+	OpenSea	STAC3	TSS1500
cg02195564	-0.342871	2.70066	-4.29021	-0.930271	3.0491e-05	0.0351507	chr8	29611036	-	OpenSea	LOC101929450;LOC101929450	Body;Body
cg09966773	-0.318125	1.26503	-4.2888	-0.932	3.06707e-05	0.0352613	chr5	68319152	+	OpenSea	LOC101928885	Body
cg02442222	-0.503384	2.82839	-4.28844	-0.932443	3.0717e-05	0.0352613	chr18	21808816	+	OpenSea	OSBPL1A;OSBPL1A;OSBPL1A	5'UTR;Body;Body
cg04738224	0.365791	-2.14526	4.50317	-0.673363	3.07265e-05	0.0352613	chr19	15618961	-	N_Shore	CYP4F22	TSS1500
cg03683835	-0.418147	3.02474	-4.28731	-0.93382	3.0861e-05	0.035362	chr2	32062367	+	OpenSea
cg03455765	0.419826	-1.58845	4.50134	-0.675537	3.0961e-05	0.035423	chr3	85011052	-	S_Shelf	CADM2;CADM2	Body;Body
cg07095197	-0.29172	2.4459	-4.28431	-0.937493	3.12482e-05	0.0356977	chr16	90119688	+	S_Shore
cg07005994	0.356204	3.66145	4.49845	-0.678977	3.13354e-05	0.0357404	chr14	93419554	-	OpenSea	ITPK1;ITPK1;ITPK1	Body;Body;Body
cg19221218	-0.291032	2.2348	-4.2833	-0.938733	3.138e-05	0.0357404	chr4	52994299	+	OpenSea
cg25339619	-0.43923	-1.25835	-4.28063	-0.941998	3.17294e-05	0.0360806	chr17	68202936	+	OpenSea
cg10692313	-0.340124	1.11545	-4.2803	-0.942412	3.17739e-05	0.0360806	chr15	41769336	+	OpenSea	RTF1	Body
cg03284024	-0.39375	2.55218	-4.27948	-0.943414	3.1882e-05	0.0360941	chr15	33425640	+	OpenSea	FMN1	Body
cg11659330	-0.42534	4.26226	-4.27907	-0.94391	3.19355e-05	0.0360941	chr1	155156300	+	OpenSea	TRIM46	Body
cg13249925	0.327543	-0.85103	4.49337	-0.685014	3.20025e-05	0.0360941	chr9	101470346	+	Island	GABBR2	Body
cg09189074	-0.274217	2.57992	-4.27783	-0.945431	3.21005e-05	0.0360941	chr3	134068113	+	OpenSea
cg27076139	-0.374462	-4.67001	-4.27718	-0.946233	3.21878e-05	0.0360941	chr7	31091718	+	Island	ADCYAP1R1	TSS1500
cg27253286	-0.453457	-2.75007	-4.27703	-0.946416	3.22077e-05	0.0360941	chr11	65314233	+	Island	LTBP3;LTBP3;LTBP3	Body;Body;Body
cg07148051	-0.327251	1.94269	-4.27692	-0.946551	3.22225e-05	0.0360941	chr5	151031393	-	OpenSea
cg11379439	0.31373	-2.43015	4.4915	-0.68725	3.22528e-05	0.0360941	chr1	54205309	+	Island
cg21515788	-0.227643	-4.45325	-4.27668	-0.946847	3.22547e-05	0.0360941	chr17	45728198	-	Island	KPNB1	Body
cg01830506	0.346417	1.05336	4.49142	-0.687335	3.22624e-05	0.0360941	chr5	141160944	+	OpenSea
cg04543208	-0.445638	2.5861	-4.276	-0.947678	3.23456e-05	0.0361338	chr14	50507176	+	OpenSea	LINC01599	Body
cg00558243	-0.386231	0.53571	-4.27539	-0.948425	3.24275e-05	0.0361703	chr10	25971076	-	OpenSea	LINC00836;LINC00836;LINC00836	Body;Body;Body
cg16294620	-0.312636	3.62294	-4.27505	-0.948847	3.24738e-05	0.0361703	chr20	13280181	+	S_Shore	ISM1	3'UTR
cg17522727	-0.409849	3.48405	-4.27295	-0.951417	3.27572e-05	0.0363605	chr11	794867	-	N_Shelf	SLC25A22	Body
cg00022235	-0.374947	1.57418	-4.27261	-0.951834	3.28034e-05	0.0363605	chr16	11764847	-	S_Shore	SNN	5'UTR
cg20692694	-0.313367	3.32632	-4.27237	-0.952123	3.28355e-05	0.0363605	chr11	64396736	-	N_Shore	NRXN2;NRXN2;NRXN2	Body;Body;Body
cg24506320	-0.272423	2.46142	-4.27237	-0.952133	3.28366e-05	0.0363605	chr1	211509713	-	OpenSea	TRAF5;TRAF5	5'UTR;5'UTR
cg22558428	0.613321	-3.22245	4.48567	-0.694196	3.3042e-05	0.0365346	chr2	219262911	+	N_Shore	CTDSP1	TSS200
cg08212862	0.411339	2.17929	4.48424	-0.695895	3.32377e-05	0.036678	chr5	140530606	+	N_Shore	PCDHB6	1stExon
cg00852051	-0.337049	3.82065	-4.26921	-0.956002	3.32686e-05	0.036678	chr1	214006138	+	OpenSea
cg26138937	-0.224034	-5.16995	-4.26852	-0.956852	3.33641e-05	0.0367299	chr11	71823887	+	Island	C11orf51	TSS200
cg00439318	-0.562847	1.68271	-4.26784	-0.957689	3.34586e-05	0.0367804	chr16	89601909	+	N_Shore	SPG7;SPG7	Body;Body
cg04315923	-0.346847	3.53179	-4.26674	-0.959036	3.3611e-05	0.0368944	chr16	29634191	+	OpenSea
cg26465833	-0.342142	1.516	-4.26621	-0.959682	3.36843e-05	0.0369214	chr2	120253625	-	OpenSea	SCTR	Body
cg22623080	0.289538	-3.011	4.48033	-0.700552	3.37797e-05	0.0369724	chr11	94501367	-	Island	AMOTL1	TSS200
cg27420687	0.342839	-1.96412	4.47968	-0.701329	3.38709e-05	0.0369771	chr5	63258592	-	S_Shore	HTR1A	TSS1500
cg03652336	-0.570958	1.2017	-4.2648	-0.961414	3.38816e-05	0.0369771	chr4	141017399	+	OpenSea	MAML3	Body
cg25020459	0.379823	-3.23914	4.47903	-0.702112	3.3963e-05	0.0370126	chr21	47402144	+	N_Shore	COL6A1	Body
cg10035066	-0.277278	2.49833	-4.26345	-0.963076	3.4072e-05	0.0370519	chr8	143719917	-	OpenSea
cg05588336	0.356268	-0.188931	4.47785	-0.703512	3.41283e-05	0.0370519	chr5	102808539	-	OpenSea
cg20474450	-0.377035	3.13162	-4.26292	-0.963719	3.41458e-05	0.0370519	chr14	56777463	+	OpenSea
cg03110167	-0.488566	2.91012	-4.26246	-0.964284	3.42109e-05	0.0370694	chr19	3964912	+	Island	DAPK3	Body
cg23839915	-0.28606	2.56813	-4.2617	-0.965224	3.43194e-05	0.0371315	chr2	114519955	-	OpenSea
cg11397548	0.42623	-3.35406	4.47564	-0.706149	3.44417e-05	0.0371315	chr1	38022522	+	Island	DNALI1;DNALI1	5'UTR;1stExon
cg17816173	-0.407401	2.76834	-4.26072	-0.966423	3.44583e-05	0.0371315	chr7	158377440	+	N_Shore	PTPRN2;PTPRN2;PTPRN2	Body;Body;Body
cg13557939	0.357983	-2.45688	4.47548	-0.706339	3.44644e-05	0.0371315	chr9	112261900	-	N_Shore	PTPN3;PTPN3	TSS1500;TSS1500
cg13148340	-0.510671	3.02735	-4.26032	-0.966916	3.45155e-05	0.0371338	chr22	43033866	+	OpenSea	CYB5R3;CYB5R3;CYB5R3;CYB5R3;CYB5R3	Body;Body;5'UTR;5'UTR;5'UTR
cg06338479	-0.380662	0.380381	-4.25986	-0.967479	3.45809e-05	0.0371514	chr12	7470934	-	OpenSea	ACSM4	Body
cg19429051	0.431559	1.51846	4.47413	-0.707952	3.46575e-05	0.037181	chr5	92931994	-	S_Shore
cg20820873	-0.306238	-1.69732	-4.25867	-0.968949	3.47525e-05	0.0372301	chr12	72174220	-	OpenSea	RAB21	Body
cg17147776	-0.346132	-5.28988	-4.2582	-0.969526	3.482e-05	0.0372497	chr10	76585791	-	Island	MYST4	TSS1500
cg19520493	-0.444348	1.99264	-4.25723	-0.970718	3.49598e-05	0.0372944	chr12	119626409	-	OpenSea	HSPB8	Body
cg03743119	-0.388401	-3.59789	-4.25722	-0.970721	3.49602e-05	0.0372944	chr15	66995412	+	Island	SMAD6;SMAD6;SMAD6	5'UTR;1stExon;Body
cg21370563	-0.389889	2.80327	-4.2565	-0.971613	3.50651e-05	0.0373537	chr5	5079059	+	OpenSea
cg27054560	-0.243081	3.76131	-4.2561	-0.972103	3.5123e-05	0.0373628	chr4	175461539	+	OpenSea
cg04448112	0.404065	3.0787	4.47027	-0.712567	3.52154e-05	0.0374018	chr11	120795003	-	OpenSea	GRIK4;GRIK4;GRIK4	Body;Body;Body
cg17933719	-0.289921	1.77486	-4.25506	-0.973383	3.52745e-05	0.0374018	chr7	154648801	-	OpenSea	DPP6;DPP6;DPP6;DPP6	Body;Body;Body;Body
cg07002589	0.342313	-2.98106	4.46938	-0.713632	3.53454e-05	0.0374018	chr19	3047652	+	S_Shore	TLE2	TSS200
cg08814860	0.353612	1.7749	4.4692	-0.713839	3.53706e-05	0.0374018	chr3	88209237	-	OpenSea
cg11062691	0.425276	-3.72748	4.46896	-0.714132	3.54065e-05	0.0374018	chrX	47441557	+	OpenSea	TIMP1;SYN1;SYN1	TSS200;Body;Body
cg05261896	-0.37759	2.69786	-4.25193	-0.977232	3.57334e-05	0.0376923	chr12	3765245	-	OpenSea	CRACR2A;CRACR2A	Body;Body
cg02794784	0.377596	-1.77419	4.46564	-0.718099	3.58951e-05	0.0376923	chr15	99646736	+	S_Shore	SYNM;SYNM	Body;Body
cg01772439	-0.605012	2.13708	-4.25074	-0.978695	3.59092e-05	0.0376923	chr5	149012102	-	OpenSea	FLJ41603	3'UTR
cg01504718	-0.275919	2.05223	-4.25069	-0.978751	3.5916e-05	0.0376923	chr6	167649256	+	OpenSea
cg12152284	-0.372267	2.25198	-4.25016	-0.979405	3.59949e-05	0.0376923	chr17	46913401	+	OpenSea	CALCOCO2;CALCOCO2;CALCOCO2;CALCOCO2;CALCOCO2	5'UTR;5'UTR;5'UTR;5'UTR;5'UTR
cg15825584	-0.424515	1.41075	-4.24964	-0.980041	3.60718e-05	0.0376923	chr9	95982689	+	OpenSea	WNK2;WNK2	Body;Body
cg25896598	0.472137	-3.72256	4.46443	-0.719543	3.60745e-05	0.0376923	chr2	64455580	+	OpenSea	LOC100507006	Body
cg09122652	-0.502588	2.26325	-4.24959	-0.980106	3.60796e-05	0.0376923	chr14	70546946	-	OpenSea	SLC8A3;SLC8A3;SLC8A3;SLC8A3;SLC8A3;SLC8A3;SLC8A3	TSS200;TSS200;Body;Body;Body;Body;Body
cg03256684	0.354116	-0.597023	4.46238	-0.721996	3.63811e-05	0.0379548	chr15	53045142	-	OpenSea
cg20179697	0.289005	0.191833	4.46022	-0.724575	3.6706e-05	0.0382411	chr6	158243607	+	Island	SNX9	TSS1500
cg05498649	-0.45025	3.03378	-4.24457	-0.986288	3.68349e-05	0.0383228	chr3	15374879	-	S_Shore	SH3BP5;SH3BP5	TSS1500;5'UTR
cg00401134	-0.453334	1.89146	-4.24225	-0.989139	3.71881e-05	0.0386371	chr17	1245017	+	OpenSea
cg14240499	-0.335986	2.76344	-4.24176	-0.989743	3.72634e-05	0.0386443	chr8	4987358	-	OpenSea
cg03307780	-0.349621	0.807417	-4.24153	-0.990022	3.72982e-05	0.0386443	chr6	135171244	+	OpenSea
cg08621277	-0.314582	1.54642	-4.24111	-0.990538	3.73626e-05	0.0386443	chr11	68271518	-	OpenSea	SAPS3;SAPS3;SAPS3;SAPS3;SAPS3;SAPS3	5'UTR;5'UTR;5'UTR;5'UTR;5'UTR;5'UTR
cg12160486	-0.415708	1.34592	-4.24074	-0.991	3.74203e-05	0.0386443	chr12	89767124	-	OpenSea
cg14583821	-0.336715	3.73761	-4.24054	-0.991238	3.74502e-05	0.0386443	chr5	149765852	-	OpenSea	TCOF1;TCOF1;TCOF1;TCOF1;TCOF1	Body;Body;Body;Body;Body
cg19594822	-0.25593	-4.07293	-4.23859	-0.993646	3.77529e-05	0.0386965	chr8	80681066	+	S_Shore	HEY1;HEY1	TSS1500;TSS1500
cg25147941	-0.331438	3.42119	-4.23842	-0.993851	3.77787e-05	0.0386965	chr5	163894003	-	OpenSea
cg05986169	-0.278115	3.87736	-4.23837	-0.99391	3.77862e-05	0.0386965	chr3	44553416	+	OpenSea	ZNF852	TSS1500
cg24536933	-0.42132	1.37769	-4.23811	-0.994234	3.78271e-05	0.0386965	chr12	123335687	-	OpenSea	HIP1R	Body
cg05992961	-0.259303	1.53211	-4.23799	-0.994385	3.78461e-05	0.0386965	chr8	37476219	-	OpenSea
cg13084158	-0.441512	1.78526	-4.23788	-0.994514	3.78624e-05	0.0386965	chr15	41769476	+	OpenSea	RTF1	Body
cg13875506	-0.330121	1.62797	-4.23774	-0.994688	3.78845e-05	0.0386965	chr11	16943573	-	N_Shelf	PLEKHA7	Body
cg06292076	0.455676	-1.65571	4.45239	-0.733948	3.79094e-05	0.0386965	chr2	105464104	+	S_Shelf
cg08437578	-0.281707	-3.73678	-4.23724	-0.995304	3.79626e-05	0.0386986	chr6	30313476	-	S_Shore	RPP21	Body
cg01584104	0.438632	-3.70354	4.44982	-0.737023	3.8312e-05	0.0389904	chr16	89282748	+	N_Shore	ZNF778	TSS1500
cg00391332	-0.344372	-4.69932	-4.23476	-0.998359	3.83518e-05	0.0389904	chr9	131644363	-	Island	LRRC8A;LRRC8A;LRRC8A;CCBL1;CCBL1;CCBL1;CCBL1;CCBL1	TSS1500;TSS200;TSS200;TSS200;TSS200;TSS200;TSS200;TSS200
cg20950932	-0.425545	-2.23955	-4.23224	-1.00147	3.87517e-05	0.0393441	chrX	122317633	-	N_Shore	GRIA3;GRIA3	TSS1500;TSS1500
cg16259362	-0.369694	3.21161	-4.23175	-1.00207	3.88294e-05	0.0393613	chr3	52835147	+	OpenSea	ITIH3	Body
cg19240110	-0.374426	-2.27562	-4.23148	-1.0024	3.88725e-05	0.0393613	chr19	17445963	+	S_Shore	ANO8	TSS1500
cg22159421	-0.567093	-4.43354	-4.23085	-1.00318	3.89735e-05	0.0394109	chr11	34460182	+	Island	CAT	TSS1500
cg01018286	-0.31604	2.11916	-4.23033	-1.00382	3.9057e-05	0.0394293	chr18	74150192	-	N_Shelf	ZNF516	Body
cg13208333	-0.614226	1.78452	-4.23009	-1.00412	3.90959e-05	0.0394293	chr11	15217886	+	OpenSea	INSC;INSC	Body;Body
cg10562614	-0.315928	3.32288	-4.2273	-1.00756	3.95465e-05	0.0398249	chr18	52962907	-	OpenSea	TCF4;TCF4;TCF4;TCF4;TCF4;TCF4;TCF4;TCF4;TCF4;TCF4;TCF4;TCF4;TCF4;TCF4	Body;Body;Body;Body;Body;Body;Body;Body;Body;Body;Body;Body;Body;Body
cg00997130	-0.26582	1.47078	-4.22701	-1.00792	3.95933e-05	0.0398249	chr3	10854266	-	N_Shelf
cg13993877	-0.414295	2.85421	-4.2259	-1.00928	3.97735e-05	0.0399531	chr1	3330724	-	N_Shore	PRDM16;PRDM16	Body;Body
cg17697753	-0.468276	0.535294	-4.2252	-1.01015	3.98893e-05	0.0400164	chr1	32447675	+	OpenSea
cg23141914	-0.385492	3.39798	-4.22392	-1.01173	4.00987e-05	0.0401732	chr3	125900824	-	S_Shore	ALDH1L1	TSS1500
cg10679755	-0.642366	-4.05924	-4.22092	-1.01543	4.05956e-05	0.0406173	chr3	146262421	+	Island	PLSCR1;PLSCR1	1stExon;5'UTR
cg03540028	-0.268417	1.90111	-4.22009	-1.01646	4.0734e-05	0.0406487	chr21	43183977	+	N_Shelf	RIPK4	Body
cg08510096	-0.362479	3.16178	-4.21987	-1.01673	4.077e-05	0.0406487	chr15	91202958	+	OpenSea	LINC01585;CRTC3-AS1	TSS1500;Body
cg05897699	-0.471148	2.19954	-4.2196	-1.01706	4.0815e-05	0.0406487	chr15	75146514	+	OpenSea	SCAMP2	Body
cg14138889	-0.320205	1.80259	-4.21944	-1.01725	4.08416e-05	0.0406487	chr18	75461738	+	OpenSea
cg09399225	-0.314761	1.23928	-4.21865	-1.01824	4.09755e-05	0.0407284	chr9	123007911	+	OpenSea	MIR147	TSS1500
cg06765389	-0.46463	3.07857	-4.21795	-1.0191	4.10931e-05	0.0407685	chr10	121379685	+	OpenSea
cg11858416	-0.305401	-4.93645	-4.21759	-1.01955	4.1154e-05	0.0407685	chr22	29279592	-	Island	ZNRF3	TSS1500
cg09841704	-0.363512	2.99449	-4.21711	-1.02013	4.12337e-05	0.0407685	chr15	81295984	+	S_Shore	MESDC1;MESDC1	1stExon;3'UTR
cg04431566	-0.404801	-5.4417	-4.21704	-1.02023	4.12468e-05	0.0407685	chr1	44412475	-	Island	IPO13	TSS200
cg01141636	-0.3309	1.61765	-4.21681	-1.02051	4.1285e-05	0.0407685	chr5	156769766	-	OpenSea	CYFIP2;C5orf40;CYFIP2;CYFIP2	Body;3'UTR;Body;Body
cg06786237	-0.325834	3.18737	-4.2145	-1.02336	4.16778e-05	0.0411029	chr16	57186762	+	OpenSea	FAM192A	3'UTR
cg01818588	-0.311982	-3.60646	-4.21336	-1.02477	4.18733e-05	0.0412419	chr2	232646113	+	Island	PDE6D	TSS200
cg09390398	0.349175	2.40062	4.42767	-0.763595	4.19575e-05	0.0412564	chrX	37849416	+	OpenSea	HYPM	TSS1500
cg18186324	-0.294299	2.30651	-4.21264	-1.02566	4.19969e-05	0.0412564	chr21	35572129	-	N_Shelf
cg19019214	0.381025	-4.11782	4.42675	-0.764705	4.21166e-05	0.0412816	chr1	113392162	+	Island
cg24671734	-0.379483	-0.594009	-4.21175	-1.02676	4.21499e-05	0.0412816	chr12	107909364	-	OpenSea	BTBD11	Body
cg12397235	0.249496	3.12214	4.42634	-0.76519	4.21861e-05	0.0412816	chr12	3907109	+	OpenSea
cg19642252	-0.430837	1.26965	-4.21083	-1.02789	4.23084e-05	0.0413271	chr2	70388466	+	OpenSea	C2orf42	Body
cg07894338	-0.356587	2.20618	-4.21064	-1.02813	4.23418e-05	0.0413271	chr1	193655259	-	OpenSea
cg07773368	-0.371486	2.39277	-4.21024	-1.02862	4.24105e-05	0.0413293	chr16	70425197	-	OpenSea	ST3GAL2	Body
cg22451926	-0.247779	3.2341	-4.20959	-1.02943	4.25242e-05	0.0413293	chr5	169626109	-	OpenSea	LINC01187	Body
cg02849301	-0.329519	4.06521	-4.20959	-1.02943	4.25243e-05	0.0413293	chr11	111795538	+	N_Shelf	C11orf52;HSPB2-C11orf52	Body;Body
cg18442187	0.415455	-1.40454	4.42417	-0.767797	4.25622e-05	0.0413293	chr6	50794722	-	S_Shelf	TFAP2B	Body
cg10522182	-0.479732	2.0302	-4.20791	-1.0315	4.28162e-05	0.0415047	chr5	142619851	+	OpenSea
cg20945861	-0.322407	3.08347	-4.20766	-1.03182	4.28614e-05	0.0415047	chr6	8545775	+	OpenSea	LOC100506207;LOC100506207	Body;Body
cg01046943	-0.301211	3.79817	-4.20739	-1.03214	4.29072e-05	0.0415047	chr3	13431684	-	OpenSea	NUP210	Body
cg27214214	-0.373044	-4.50928	-4.20638	-1.0334	4.30864e-05	0.0415697	chr10	104155188	+	Island	NFKB2;NFKB2;NFKB2;NFKB2	5'UTR;5'UTR;TSS200;TSS200
cg06534586	-0.306185	3.34322	-4.20628	-1.03352	4.31027e-05	0.0415697	chr5	130664529	+	OpenSea	CDC42SE2;CDC42SE2	5'UTR;5'UTR
cg13954212	-0.475127	-1.66397	-4.206	-1.03386	4.31517e-05	0.0415697	chr18	64911532	-	OpenSea
cg18633432	-0.364465	-3.4398	-4.20576	-1.03416	4.3194e-05	0.0415697	chr3	135915556	-	Island	MSL2	TSS1500
cg06928695	0.280561	1.86703	4.42024	-0.772528	4.32526e-05	0.0415733	chr17	6384119	-	OpenSea	PITPNM3;PITPNM3	Body;Body
cg09006420	-0.517878	1.80007	-4.2045	-1.03573	4.34186e-05	0.04168	chr17	463599	-	OpenSea	VPS53;VPS53	Body;Body
cg13653088	-0.272262	1.43567	-4.20305	-1.03752	4.36763e-05	0.0418743	chr22	38408856	+	OpenSea	POLR2F;POLR2F	Body;Body
cg18758906	0.587865	-3.88617	4.41738	-0.775968	4.3761e-05	0.0419024	chr15	84047975	+	Island
cg23157239	-0.255219	2.73679	-4.2017	-1.03918	4.39171e-05	0.0419704	chr14	36684553	-	OpenSea
cg22231062	-0.445609	2.45854	-4.20147	-1.03947	4.39587e-05	0.0419704	chr1	95321818	-	OpenSea	SLC44A3;SLC44A3;SLC44A3;SLC44A3;SLC44A3;SLC44A3;SLC44A3	Body;Body;Body;Body;Body;Body;Body
cg05284500	-0.375239	1.06093	-4.20125	-1.03974	4.39982e-05	0.0419704	chr12	47054945	-	OpenSea
cg17538538	-0.283385	1.16808	-4.20079	-1.04032	4.40816e-05	0.0419892	chr6	106825021	-	OpenSea
cg10197870	0.348299	-1.46746	4.41533	-0.778434	4.41289e-05	0.0419892	chr1	63787170	+	Island
cg10163955	0.369768	1.80838	4.415	-0.778825	4.41874e-05	0.0419922	chr10	8101402	+	S_Shore	GATA3;GATA3	Body;Body
cg15272979	-0.332106	1.64508	-4.19967	-1.0417	4.42827e-05	0.04203	chr3	124326148	+	OpenSea	KALRN;KALRN	Body;Body
cg02919816	-0.260323	2.35929	-4.19839	-1.04328	4.45143e-05	0.0421969	chr5	171930099	+	OpenSea
cg01860805	0.333343	0.674179	4.41269	-0.781615	4.46076e-05	0.0422325	chr5	180659749	-	N_Shore	TRIM41;TRIM41	Body;Body
cg19733073	-0.284558	1.56372	-4.19734	-1.04458	4.47054e-05	0.0422723	chr9	73007962	-	OpenSea	KLF9	Body
cg10162217	-0.345049	3.33497	-4.19676	-1.0453	4.48126e-05	0.0423167	chr1	150293259	+	N_Shore	PRPF3	TSS1500
cg23345300	-0.435838	0.512082	-4.19648	-1.04565	4.48641e-05	0.0423167	chr2	177000621	-	N_Shore
cg07478208	-0.311256	-2.81966	-4.19533	-1.04706	4.50734e-05	0.0424613	chr19	47923331	-	N_Shore	MEIS3;MEIS3	TSS1500;TSS1500
cg03700135	-0.341528	2.19613	-4.19465	-1.04791	4.51991e-05	0.042494	chr17	707059	-	N_Shore	NXN	Body
cg04400940	-0.267273	1.73857	-4.19454	-1.04805	4.52204e-05	0.042494	chr3	150329548	+	Island	SELT	Body
cg08268017	0.364705	-1.38236	4.4088	-0.78629	4.53197e-05	0.0425015	chr8	94712118	-	N_Shore	FAM92A1	TSS1500
cg14414162	-0.293794	-4.397	-4.19337	-1.0495	4.54359e-05	0.0425015	chr19	17970622	-	Island	RPL18AP3;RPL18A	TSS200;TSS200
cg06069861	-0.346878	-1.7221	-4.19333	-1.04955	4.54437e-05	0.0425015	chr17	46124725	+	N_Shore	NFE2L1	TSS1500
cg23413066	0.342543	-3.45595	4.40808	-0.787157	4.54529e-05	0.0425015	chr4	13548755	-	Island	LOC285548	Body
cg00913147	-0.266747	1.48231	-4.19211	-1.05106	4.567e-05	0.042619	chr18	74276182	+	OpenSea
cg10434624	0.389846	2.43003	4.4068	-0.788702	4.56911e-05	0.042619	chr1	7722876	-	N_Shore	CAMTA1	Body
cg05170867	0.326149	2.03773	4.40574	-0.789976	4.58884e-05	0.0427024	chr16	84375634	-	OpenSea
cg07095072	0.28123	-3.82305	4.40572	-0.790007	4.58932e-05	0.0427024	chr7	104654995	-	S_Shore	MLL5;LOC100216545;MLL5	5'UTR;TSS1500;5'UTR
cg22376057	-0.286346	1.69857	-4.18978	-1.05395	4.61059e-05	0.0428477	chr10	32607513	-	OpenSea	EPC1;EPC1;EPC1;EPC1	Body;Body;5'UTR;Body
cg11971478	-0.322487	-5.56392	-4.18826	-1.05582	4.63913e-05	0.0430147	chr17	38375459	-	Island	WIPF2	TSS200
cg26368186	-0.318436	0.747551	-4.18822	-1.05588	4.63993e-05	0.0430147	chr8	33396457	-	OpenSea
cg16441044	-0.424447	2.30469	-4.18626	-1.0583	4.67708e-05	0.043246	chr17	56314347	-	OpenSea	LPO;LPO;LPO	TSS1500;TSS1500;TSS1500
cg19506886	-0.311848	3.12983	-4.18621	-1.05837	4.67804e-05	0.043246	chr17	9051595	+	OpenSea	NTN1	Body
cg00612752	-0.251774	3.46418	-4.186	-1.05862	4.682e-05	0.043246	chr3	58134895	+	OpenSea	FLNB;FLNB;FLNB;FLNB	Body;Body;Body;Body
cg06301976	-0.264169	3.80037	-4.18539	-1.05939	4.69373e-05	0.0432605	chr8	35346312	+	OpenSea	UNC5D	Body
cg04679315	-0.247239	2.44765	-4.18532	-1.05947	4.695e-05	0.0432605	chr14	65265916	+	OpenSea	SPTB;SPTB	Body;Body
cg23843709	-0.341432	1.22282	-4.18486	-1.06004	4.70384e-05	0.0432894	chr8	129047564	+	OpenSea	PVT1	Body
cg10668198	0.257541	3.06536	4.39774	-0.799624	4.74082e-05	0.0435221	chr10	92913693	+	Island	NUDT9P1	TSS1500
cg03022266	-0.419975	-5.09029	-4.18285	-1.06254	4.74258e-05	0.0435221	chr2	38830290	-	Island	HNRNPLL;HNRNPLL	TSS200;TSS200
cg24771854	-0.257627	3.19188	-4.18265	-1.06279	4.74637e-05	0.0435221	chr2	227055093	-	OpenSea
cg01071493	-0.303623	1.63216	-4.18075	-1.06514	4.78318e-05	0.043773	chr11	65363954	-	N_Shelf	KCNK7;KCNK7;KCNK7;KCNK7	TSS1500;TSS1500;TSS1500;TSS1500
cg08714849	-0.481396	2.52853	-4.18064	-1.06528	4.78529e-05	0.043773	chr12	48150897	+	N_Shore	RAPGEF3;RAPGEF3;RAPGEF3	Body;Body;Body
cg01024113	0.620426	-3.62887	4.39491	-0.803044	4.79579e-05	0.0437971	chr15	70390440	-	Island	TLE3;TLE3;TLE3	TSS200;TSS200;TSS200
cg27185504	0.357292	-2.45326	4.39472	-0.803273	4.79949e-05	0.0437971	chr1	210466211	+	Island
cg06509239	0.302415	-2.38177	4.3934	-0.804868	4.82535e-05	0.0439526	chr2	19558569	-	S_Shore	OSR1	TSS200
cg13309884	-0.500493	0.666429	-4.17819	-1.06832	4.83331e-05	0.0439526	chr11	115323151	-	OpenSea	CADM1;CADM1;CADM1;CADM1;CADM1	Body;Body;Body;Body;Body
cg11320561	-0.386972	0.782365	-4.17815	-1.06836	4.83394e-05	0.0439526	chr14	24599885	-	N_Shore	FITM1	TSS1500
cg18012138	-0.26378	1.57636	-4.17737	-1.06933	4.8493e-05	0.0439774	chr1	50823751	-	OpenSea
cg09125977	-0.513837	1.92735	-4.17723	-1.06951	4.85215e-05	0.0439774	chr9	72047033	+	OpenSea	APBA1	Body
cg03545074	-0.268283	1.27383	-4.17692	-1.0699	4.85827e-05	0.0439774	chr1	213824540	-	OpenSea
cg17037859	-0.272408	2.47683	-4.17684	-1.07	4.8599e-05	0.0439774	chr2	71704580	-	OpenSea	DYSF;DYSF;DYSF;DYSF;DYSF;DYSF;DYSF;DYSF;DYSF;DYSF;DYSF;DYSF;DYSF;DYSF	Body;Body;Body;Body;Body;Body;Body;Body;Body;Body;Body;Body;Body;Body
cg10102968	-0.37237	0.0836077	-4.17343	-1.07423	4.92764e-05	0.0443912	chr20	48381842	-	OpenSea
cg14572039	-0.249194	3.43765	-4.1728	-1.07501	4.94022e-05	0.0443912	chr8	39846946	+	OpenSea	IDO2	Body
cg05942964	-0.391755	0.232825	-4.17279	-1.07502	4.94041e-05	0.0443912	chr13	50962761	+	OpenSea
cg14196039	-0.375931	2.72923	-4.17268	-1.07515	4.94256e-05	0.0443912	chr2	120005464	+	N_Shore	STEAP3-AS1;STEAP3;STEAP3;STEAP3	Body;Body;Body;Body
cg25777912	-0.348518	4.13801	-4.17268	-1.07515	4.94257e-05	0.0443912	chr4	8233394	-	OpenSea	SH3TC1	Body
cg02891633	-0.48506	2.07557	-4.17225	-1.07569	4.95115e-05	0.0443912	chr3	119343091	+	OpenSea	PLA1A;PLA1A;PLA1A;PLA1A;PLA1A	Body;Body;Body;Body;Body
cg08584136	-0.35338	3.25961	-4.17155	-1.07656	4.96527e-05	0.0443912	chr10	125858576	-	OpenSea
cg00528016	-0.32051	0.911446	-4.17149	-1.07663	4.96649e-05	0.0443912	chr8	10469596	-	N_Shore	RP1L1	Body
cg24532011	-0.273503	3.78158	-4.17131	-1.07686	4.97025e-05	0.0443912	chr1	99406098	+	OpenSea	LPPR5;LPPR5	Body;Body
cg22707860	0.266179	-2.97592	4.38569	-0.814174	4.97874e-05	0.0443912	chr3	69134918	+	S_Shore	ARL6IP5	Body
cg01673669	-0.375773	-1.50434	-4.17021	-1.07822	4.99233e-05	0.0443912	chr15	60298900	+	S_Shore
cg10788750	-0.344222	1.3593	-4.17021	-1.07823	4.99249e-05	0.0443912	chr13	78973425	-	OpenSea	RNF219-AS1	Body
cg10396747	-0.302729	0.616953	-4.17018	-1.07826	4.99306e-05	0.0443912	chr1	176505118	+	OpenSea	PAPPA2;PAPPA2	5'UTR;5'UTR
cg27467383	-0.412834	-2.57249	-4.17011	-1.07835	4.99445e-05	0.0443912	chr22	38073472	-	S_Shore	LGALS1	Body
cg02873442	-0.250144	1.32191	-4.17	-1.07849	4.99667e-05	0.0443912	chr1	245397978	-	OpenSea	KIF26B	Body
cg06913865	0.326096	1.10311	4.38467	-0.815407	4.99939e-05	0.0443912	chr1	219239946	+	OpenSea
cg06602498	-0.286806	-5.19947	-4.16805	-1.0809	5.03623e-05	0.0446659	chr7	66205495	-	Island	RABGEF1	TSS200
cg12666221	-0.325277	1.14636	-4.16583	-1.08366	5.08179e-05	0.0450173	chr3	196661389	+	OpenSea	SENP5	3'UTR
cg20078681	-0.271793	3.26412	-4.16513	-1.08453	5.09626e-05	0.0450926	chr2	220505523	+	OpenSea	SLC4A3;SLC4A3;SLC4A3;SLC4A3;SLC4A3;SLC4A3	ExonBnd;ExonBnd;ExonBnd;Body;Body;Body
cg14276478	-0.382046	1.77201	-4.16459	-1.08521	5.10754e-05	0.0451397	chr12	46917741	+	OpenSea	LOC100288798;LOC100288798;LOC100288798;LOC100288798;LOC100288798	Body;Body;Body;Body;Body
cg03959945	-0.325904	2.65035	-4.1639	-1.08607	5.12179e-05	0.0452062	chr1	208326650	+	OpenSea	PLXNA2	Body
cg13550604	-0.469863	1.98973	-4.16365	-1.08638	5.127e-05	0.0452062	chr14	72059279	-	OpenSea	SIPA1L1;SIPA1L1;SIPA1L1;SIPA1L1	Body;Body;Body;Body
cg12318285	-0.416717	0.74425	-4.1624	-1.08794	5.15309e-05	0.0453456	chr4	53998917	+	OpenSea	SCFD2	Body
cg14800645	0.24327	2.79044	4.37712	-0.824536	5.15478e-05	0.0453456	chr17	26837831	-	OpenSea
cg20106260	0.381892	-2.57796	4.37628	-0.825549	5.1723e-05	0.0453572	chr11	72851913	-	N_Shore	FCHSD2	Body
cg01335346	-0.305317	3.53787	-4.161	-1.08967	5.18236e-05	0.0453572	chr3	57332341	-	OpenSea	DNAH12	Body
cg23216433	-0.325034	2.44986	-4.1609	-1.08979	5.1843e-05	0.0453572	chr22	30868838	+	OpenSea	SEC14L3;SEC14L3;SEC14L3;SEC14L3	TSS1500;TSS1500;TSS1500;TSS1500
cg11460520	-0.470663	1.47479	-4.16067	-1.09008	5.18918e-05	0.0453572	chr14	65121863	-	OpenSea
cg24532892	-0.404457	2.09558	-4.16056	-1.09021	5.19145e-05	0.0453572	chr2	118755109	-	OpenSea	CCDC93	Body
cg04468334	0.376064	0.859058	4.37534	-0.826687	5.19203e-05	0.0453572	chr7	149414901	-	N_Shore	KRBA1	5'UTR
cg19825277	-0.386965	2.76532	-4.16004	-1.09087	5.20253e-05	0.0453966	chr1	56797691	-	OpenSea
cg10338465	-0.306691	-5.01356	-4.15952	-1.09151	5.21351e-05	0.04544	chr15	78424072	-	Island	CIB2	TSS200
cg12218467	-0.357672	3.4235	-4.1575	-1.09402	5.25623e-05	0.0457597	chr2	11144629	-	OpenSea
cg27478635	-0.606709	1.17645	-4.15683	-1.09485	5.27042e-05	0.0458025	chr20	39632437	+	OpenSea
cg05380885	-0.384547	2.08967	-4.15661	-1.09514	5.2753e-05	0.0458025	chr1	183274661	+	OpenSea	NMNAT2;NMNAT2	Body;TSS1500
cg10021918	-0.430986	1.46201	-4.15642	-1.09537	5.27929e-05	0.0458025	chr15	57889217	+	OpenSea	GCOM1;GCOM1;GCOM1;GCOM1;GCOM1;MYZAP;MYZAP;GCOM1;GCOM1;GCOM1	Body;Body;Body;Body;Body;Body;Body;Body;Body;Body
cg01912166	-0.329529	2.81989	-4.15594	-1.09596	5.28951e-05	0.0458387	chr2	286265	+	N_Shore	FAM150B	Body
cg12498887	0.377044	0.997552	4.37015	-0.832975	5.30235e-05	0.0458621	chr22	33196328	-	N_Shore	SYN3;TIMP3;SYN3;SYN3	Body;TSS1500;Body;Body
cg18822299	-0.258343	1.0954	-4.15516	-1.09693	5.30614e-05	0.0458621	chr11	108767009	+	OpenSea	DDX10	Body
cg19975933	0.386552	-3.33764	4.36977	-0.833428	5.31038e-05	0.0458621	chr11	74022477	+	Island	P4HA3	1stExon
cg05919222	-0.265131	0.0728741	-4.15371	-1.09873	5.33733e-05	0.0460049	chr22	49968451	+	OpenSea	C22orf34;C22orf34	Body;Body
cg17684207	0.467237	-1.86775	4.36844	-0.835041	5.33906e-05	0.0460049	chr6	163746145	-	OpenSea	LOC285796	TSS1500
cg10080593	-0.311474	2.25072	-4.15156	-1.10141	5.38396e-05	0.046287	chr2	47072118	+	OpenSea	LINC01119	Body
cg08168165	-0.330201	2.62154	-4.15131	-1.10173	5.38944e-05	0.046287	chr1	109506658	+	S_Shore	CLCC1;CLCC1	TSS1500;TSS1500
cg20989443	-0.578576	1.54523	-4.15128	-1.10176	5.39013e-05	0.046287	chr1	230301268	+	OpenSea	GALNT2	Body
cg02902770	0.404102	3.28629	4.36514	-0.839033	5.41065e-05	0.0463612	chr7	150039406	+	S_Shore	RARRES2	TSS1500
cg10459495	-0.336471	1.0291	-4.15032	-1.10296	5.41102e-05	0.0463612	chrX	114827736	+	OpenSea	PLS3;PLS3;PLS3;PLS3;PLS3	TSS200;TSS200;TSS200;5'UTR;5'UTR
cg16322681	-0.425942	1.73006	-4.14968	-1.10376	5.42509e-05	0.0464292	chr11	73115417	+	OpenSea	FAM168A;FAM168A;FAM168A	3'UTR;3'UTR;3'UTR
cg26111295	0.280013	-1.43433	4.36385	-0.840607	5.4391e-05	0.0464672	chr1	18712148	-	OpenSea
cg01746503	-0.253533	2.47086	-4.14892	-1.1047	5.44179e-05	0.0464672	chr14	23644717	+	OpenSea	SLC7A8	Body
cg19434712	-0.476142	1.91922	-4.14816	-1.10565	5.45847e-05	0.0465571	chr2	238219522	+	OpenSea
cg11803859	-0.623696	2.03531	-4.14714	-1.10692	5.48108e-05	0.0466974	chr10	125770124	-	OpenSea	CHST15	Body
cg06134956	-0.427281	0.642028	-4.14626	-1.10801	5.5005e-05	0.0468101	chr7	91576047	+	OpenSea	AKAP9;AKAP9	Body;Body
cg15610401	-0.434835	1.0137	-4.14553	-1.10892	5.51666e-05	0.0468486	chr1	154681901	+	OpenSea	KCNN3;KCNN3;KCNN3	Body;Body;Body
cg24310722	-0.250513	3.94339	-4.14521	-1.10932	5.52384e-05	0.0468486	chr19	47019524	+	S_Shelf
cg09296742	0.454721	0.848621	4.3597	-0.845634	5.53094e-05	0.0468486	chr14	85779929	-	OpenSea
cg25196701	-0.257047	2.54036	-4.1445	-1.1102	5.53966e-05	0.0468486	chr12	7054989	-	S_Shore	C12orf57;C12orf57;C12orf57;C12orf57;C12orf57;C12orf57;PTPN6	Body;Body;Body;Body;Body;Body;TSS1500
cg12610887	0.300736	-1.98487	4.35931	-0.846108	5.53969e-05	0.0468486	chr17	9479912	-	S_Shore	WDR16;WDR16;STX8	TSS200;TSS200;TSS1500
cg06081030	-0.283617	-2.85296	-4.14439	-1.11034	5.54213e-05	0.0468486	chr11	65687220	+	Island	C11orf68;DRAP1;C11orf68	TSS1500;Body;TSS1500
cg13332574	-0.37537	-0.201127	-4.14296	-1.11213	5.57426e-05	0.0470416	chr15	96212720	+	OpenSea
cg16168329	-0.249161	4.40578	-4.14264	-1.11253	5.58151e-05	0.0470416	chr1	41628223	+	OpenSea	SCMH1;SCMH1	5'UTR;TSS1500
cg00569532	-0.291645	2.96884	-4.1423	-1.11295	5.58915e-05	0.0470416	chr2	80470722	+	OpenSea	CTNNA2;CTNNA2;CTNNA2;CTNNA2	Body;Body;Body;Body
cg14147055	0.343592	-0.115125	4.35639	-0.849644	5.60523e-05	0.0470416	chr4	5998527	+	OpenSea
cg07129443	-0.290871	1.69155	-4.14158	-1.11385	5.60539e-05	0.0470416	chr12	43672200	+	OpenSea
cg26881513	-0.3031	3.21041	-4.14152	-1.11392	5.60671e-05	0.0470416	chr10	21559669	-	OpenSea
cg07156336	-0.3351	1.72266	-4.14128	-1.11422	5.61217e-05	0.0470416	chr3	128501650	+	OpenSea	RAB7A	5'UTR
cg09226904	-0.623162	-2.69098	-4.1408	-1.11482	5.62301e-05	0.0470416	chr11	61544986	-	Island	MYRF;MYRF	Body;Body
cg11409467	-0.302399	1.74237	-4.14075	-1.11488	5.62418e-05	0.0470416	chr22	45358836	-	OpenSea	PHF21B;PHF21B;PHF21B;PHF21B	Body;Body;Body;5'UTR
cg26665891	0.416105	-1.82176	4.35506	-0.85126	5.63541e-05	0.0470416	chr1	204159832	+	Island	KISS1	Body
cg09430943	-0.485251	1.96814	-4.14019	-1.11558	5.6369e-05	0.0470416	chr22	27872874	-	OpenSea
cg06085571	-0.464757	2.57188	-4.14007	-1.11572	5.63949e-05	0.0470416	chr10	105621473	+	OpenSea
cg00022866	-0.307538	1.65178	-4.13946	-1.1165	5.65359e-05	0.0471073	chr11	64108440	+	N_Shore	CCDC88B	Body
cg27095222	-0.436737	1.84884	-4.13876	-1.11736	5.66941e-05	0.0471872	chr11	88090861	-	OpenSea
cg11048101	-0.300745	3.63682	-4.13767	-1.11873	5.69449e-05	0.0473439	chr1	234844979	-	OpenSea
cg06727629	-0.396983	2.40652	-4.13711	-1.11941	5.70718e-05	0.0473975	chr5	31749477	+	OpenSea
cg06634717	-0.466936	1.42764	-4.13624	-1.12051	5.72736e-05	0.0474702	chr1	8442507	-	OpenSea	RERE;RERE;RERE	5'UTR;Body;Body
cg08645201	-0.30783	3.4081	-4.13609	-1.12069	5.73072e-05	0.0474702	chr14	96726215	+	OpenSea	BDKRB1	5'UTR
cg12266792	-0.318705	2.70852	-4.13592	-1.12091	5.73474e-05	0.0474702	chr15	72343586	-	OpenSea	MYO9A	5'UTR
cg08444092	0.423385	-2.63542	4.34919	-0.858386	5.77031e-05	0.0476651	chr1	6557167	-	N_Shore	PLEKHG5;PLEKHG5;PLEKHG5	TSS200;Body;Body
cg19087217	-0.322337	0.270535	-4.13428	-1.12294	5.77261e-05	0.0476651	chr11	115161641	-	OpenSea	CADM1;CADM1;CADM1;CADM1;CADM1	Body;Body;Body;Body;Body
cg18193521	-0.540131	3.10355	-4.13404	-1.12325	5.77829e-05	0.0476651	chr11	44890608	-	OpenSea	TSPAN18	5'UTR
cg02213365	-0.537955	1.08203	-4.13382	-1.12353	5.78346e-05	0.0476651	chr11	34366391	-	OpenSea	ABTB2	Body
cg19726385	-0.357263	2.25973	-4.13308	-1.12445	5.80065e-05	0.0477548	chr1	26498271	+	S_Shore
cg21597685	-0.314651	3.58339	-4.13279	-1.12481	5.80754e-05	0.0477596	chr7	157885647	-	OpenSea	PTPRN2;PTPRN2;PTPRN2;PTPRN2;PTPRN2	Body;Body;Body;Body;Body
cg14539900	0.336898	-3.02305	4.34682	-0.861265	5.82565e-05	0.0478566	chr10	94833042	+	N_Shore	CYP26A1;CYP26A1	TSS1500;TSS200
cg08788717	-0.226543	-5.20721	-4.13046	-1.12771	5.86212e-05	0.0480742	chr11	8615506	+	Island	STK33	TSS200
cg05363574	0.369402	1.05208	4.34515	-0.863289	5.86483e-05	0.0480742	chr2	74919244	-	OpenSea
cg00876345	-0.436303	2.43327	-4.12971	-1.12865	5.87981e-05	0.0481448	chr3	49332263	-	OpenSea	USP4;USP4	Body;Body
cg25383503	0.377964	-2.95264	4.34393	-0.864768	5.89363e-05	0.0482059	chr19	18714552	-	N_Shore	CRLF1	Body
cg04284610	-0.358191	2.72902	-4.12858	-1.13007	5.90669e-05	0.0482606	chr21	40181558	-	S_Shelf	ETS2;ETS2	5'UTR;Body
cg03743981	-0.393937	2.33861	-4.12753	-1.13138	5.93169e-05	0.0484126	chr19	40850441	+	N_Shelf	C19orf47	5'UTR
cg12627354	0.299684	-1.09757	4.34093	-0.868423	5.96532e-05	0.0485967	chr11	46940434	+	S_Shore	LRP4	TSS1500
cg10837229	-0.304195	-0.548919	-4.12605	-1.13322	5.96708e-05	0.0485967	chr8	67033974	-	OpenSea
cg12337427	-0.380698	2.17205	-4.1257	-1.13366	5.97545e-05	0.0486126	chr8	141273549	+	OpenSea	TRAPPC9;TRAPPC9	Body;Body
cg18455737	-0.3343	1.63803	-4.12535	-1.13409	5.98376e-05	0.048628	chr4	84071553	+	OpenSea
cg13249996	-0.438652	2.23269	-4.1247	-1.13491	5.99954e-05	0.048704	chr10	35641529	-	OpenSea	CCNY;CCNY;CCNY;CCNY;CCNY	5'UTR;5'UTR;5'UTR;Body;Body
cg06115741	-0.250428	-5.30414	-4.12443	-1.13524	6.00601e-05	0.0487043	chr20	33292138	-	Island	TP53INP2	TSS200
cg12503521	-0.341959	3.33327	-4.12348	-1.13644	6.02909e-05	0.0488392	chr6	3055996	+	OpenSea
cg23384103	0.325754	3.73015	4.33799	-0.871988	6.03602e-05	0.0488431	chrX	118556608	-	OpenSea	SLC25A43	Body
cg26263340	-0.277342	-4.61625	-4.12191	-1.13839	6.06715e-05	0.0490426	chr2	73511667	-	Island
cg15870080	-0.369757	3.40656	-4.12127	-1.13919	6.08265e-05	0.0490747	chr12	104533014	+	S_Shore	NFYB	TSS1500
cg02093266	-0.323029	1.73499	-4.12103	-1.13949	6.08859e-05	0.0490747	chr7	50807836	-	OpenSea	GRB10	5'UTR
cg15727545	0.367395	0.180242	4.33575	-0.874711	6.09056e-05	0.0490747	chr1	6205418	+	N_Shelf	CHD5	Body
cg06210139	0.280987	0.673963	4.33548	-0.875051	6.09739e-05	0.0490775	chr17	46549475	+	OpenSea
cg02101143	-0.291224	2.2327	-4.12001	-1.14076	6.11353e-05	0.0491537	chr2	174903357	-	OpenSea
cg14560539	-0.385039	2.80737	-4.11976	-1.14108	6.11983e-05	0.0491537	chr16	70839885	+	OpenSea
cg19244965	-0.368214	1.43822	-4.11886	-1.1422	6.14183e-05	0.0492052	chr19	3924593	+	OpenSea	ATCAY	3'UTR
cg09199562	-0.313736	1.63354	-4.1188	-1.14228	6.1434e-05	0.0492052	chr7	182369	+	N_Shelf
cg17272331	0.353133	-3.46557	4.33345	-0.87752	6.14727e-05	0.0492052	chr6	101328506	-	N_Shore	ASCC3;ASCC3	5'UTR;5'UTR
cg09696715	-0.268852	3.82913	-4.11823	-1.14299	6.15739e-05	0.0492052	chr17	79565701	-	OpenSea	NPLOC4	Body
cg17418507	-0.355485	-3.60713	-4.11808	-1.14318	6.16114e-05	0.0492052	chr13	111365735	+	Island	ING1;ING1;ING1;ING1;ING1	Body;1stExon;5'UTR;1stExon;5'UTR
cg14191688	-0.347286	1.25035	-4.11776	-1.14358	6.16907e-05	0.0492052	chr11	70257035	-	N_Shore	CTTN;CTTN	Body;Body
cg13255282	-0.565229	-2.26244	-4.11765	-1.14371	6.17172e-05	0.0492052	chr4	5021236	+	Island	CYTL1	TSS200
cg23768127	-0.246554	0.322225	-4.11737	-1.14406	6.1786e-05	0.0492082	chr9	38008499	+	OpenSea	SHB	Body
cg24437007	-0.322464	1.71871	-4.11613	-1.14561	6.2094e-05	0.049386	chr15	74012803	+	OpenSea
cg10676453	0.341892	-2.50147	4.33063	-0.880944	6.21705e-05	0.049386	chr15	75276183	+	OpenSea
cg13332774	0.498192	-3.56877	4.33011	-0.881585	6.23018e-05	0.049386	chr10	106028628	+	Island	GSTO2	TSS200
cg26767081	0.675007	-2.59934	4.33004	-0.88167	6.23194e-05	0.049386	chr3	194293260	-	OpenSea
cg06065743	-0.232789	-4.74921	-4.11508	-1.14693	6.23582e-05	0.049386	chr20	35491850	+	Island	C20orf117;C20orf117	1stExon;5'UTR
cg18176064	-0.31203	3.07569	-4.11491	-1.14715	6.24005e-05	0.049386	chr12	25185303	-	OpenSea
cg20458981	0.334083	-3.42811	4.32901	-0.882923	6.2577e-05	0.0494056	chr13	41885231	-	N_Shore	NAA16;NAA16;NAA16	TSS200;TSS200;TSS200
cg13689699	-0.404297	1.85881	-4.11388	-1.14843	6.26573e-05	0.0494056	chr9	137225311	-	OpenSea	RXRA	Body
cg02811054	-0.446009	2.25959	-4.11365	-1.14872	6.27157e-05	0.0494056	chr14	95698298	-	OpenSea	CLMN	Body
cg08849938	-0.264929	-4.868	-4.11335	-1.14909	6.27912e-05	0.0494056	chr19	57791810	-	Island	ZNF460	TSS200
cg05350220	-0.324027	1.71795	-4.11316	-1.14932	6.28377e-05	0.0494056	chr14	105716436	+	S_Shore	BTBD6;BRF1;BRF1;BRF1;BRF1;BRF1	Body;TSS1500;Body;Body;Body;Body
cg14695840	0.699606	-3.41129	4.32774	-0.884469	6.28965e-05	0.0494056	chr9	71737258	-	Island	TJP2	5'UTR
cg17447749	-0.321598	2.89679	-4.11279	-1.14979	6.29323e-05	0.0494056	chr21	45251353	-	OpenSea
cg08745665	-0.337821	1.5103	-4.11273	-1.14987	6.29471e-05	0.0494056	chr4	10460009	-	S_Shore	ZNF518B	TSS1500
cg09644836	-0.431036	3.85226	-4.11149	-1.15142	6.32616e-05	0.0496011	chr5	1036465	+	N_Shore	NKD2	Body
cg11749959	-0.407855	1.88004	-4.11047	-1.15269	6.35198e-05	0.0497521	chr5	148714646	+	OpenSea	AFAP1L1;AFAP1L1	Body;Body

## Sheet: ST4. DMPs Con pre- v.post-ex
Supplementary Table 4. Differentially methylationed probes in uninfected controls before and after exercise training.
Row.names	logFC	AveExpr	t	B	P-value	Q-value	Chr	Position	Strand	Relation_to_Island	UCSC_RefGene_Name	UCSC_RefGene_Group
cg16818993	-0.323034	-3.29941	-6.51052	2.53894	3.43951e-10	0.00026051	chr10	7453471	+	Island	SFMBT2	TSS200
cg06784830	-0.364449	-3.79343	-6.08449	2.03179	4.07612e-09	0.000773222	chr17	7486996	+	Island	MPDU1;MPDU1;MPDU1	Body;5'UTR;1stExon
cg10313005	-0.497767	-4.03052	-6.06681	2.01004	4.50157e-09	0.000773222	chr7	128379566	-	Island	CALU;CALU	5'UTR;5'UTR
cg24410064	-0.38672	-5.47619	-6.03197	1.96701	5.47024e-09	0.000773222	chr7	7222050	-	Island	C1GALT1	TSS200
cg24968185	-0.41546	-1.15651	-6.017	1.94845	5.94615e-09	0.000773222	chr1	21011807	+	OpenSea	KIF17;KIF17;KIF17	Body;Body;Body
cg25792367	-0.311778	-4.00301	-6.01167	1.94183	6.1253e-09	0.000773222	chr7	127291747	-	Island	SND1	TSS1500
cg25847771	-0.296828	-3.66324	-5.92357	1.83173	9.96542e-09	0.000997298	chr15	64752581	+	N_Shore
cg05327864	-0.503756	-3.69089	-5.90681	1.81063	1.09242e-08	0.000997298	chr7	136554352	-	Island	CHRM2;CHRM2;CHRM2;CHRM2;CHRM2;CHRM2;CHRM2;CHRM2	5'UTR;5'UTR;5'UTR;5'UTR;5'UTR;5'UTR;5'UTR;5'UTR
cg24605325	-0.496908	-2.1734	-5.87023	1.7644	1.3338e-08	0.000997298	chr2	128168798	-	S_Shelf
cg19853760	-0.510589	-2.98622	-5.86821	1.76184	1.34854e-08	0.000997298	chr22	38071677	+	N_Shore	LGALS1;LGALS1	1stExon;5'UTR
cg22002061	-0.41088	-3.05617	-5.85507	1.74516	1.4484e-08	0.000997298	chr15	48483820	-	OpenSea	CTXN2	TSS200
cg16299440	0.302864	2.96281	6.24753	2.22973	2.19886e-08	0.00133836	chr10	51487558	+	N_Shore	AGAP7	TSS1500
cg06998685	-0.479006	-4.12464	-5.76256	1.62692	2.38489e-08	0.00133836	chr16	14165826	+	S_Shore	MKL2	5'UTR
cg04768576	-0.347422	1.06949	-5.74438	1.6035	2.62825e-08	0.00133836	chr11	80572887	+	OpenSea
cg20838721	-0.316886	-4.44858	-5.7428	1.60146	2.65055e-08	0.00133836	chr3	48488636	+	S_Shore	ATRIP;ATRIP;ATRIP;ATRIP;ATRIP	5'UTR;1stExon;5'UTR;Body;Body
cg02765177	-0.250496	2.49132	-5.70573	1.55352	3.22832e-08	0.00152822	chr10	124605963	+	OpenSea	CUZD1	TSS1500
cg01871539	-0.307655	-0.652437	-5.67556	1.51433	3.78704e-08	0.00168725	chr8	55125082	-	OpenSea
cg15421041	0.431116	3.38237	6.10495	2.05689	4.68451e-08	0.00197115	chr7	72856835	-	OpenSea	BAZ1B	Body
cg02986379	-0.346179	-4.30732	-5.60838	1.42647	5.38863e-08	0.00214809	chr5	39425430	+	S_Shore	DAB2;DAB2	TSS200;TSS200
cg03687994	-0.332214	-2.2471	-5.58511	1.39586	6.08338e-08	0.00230379	chr6	90538873	+	N_Shore	CASP8AP2;CASP8AP2;CASP8AP2	TSS1500;TSS1500;TSS1500
cg24786986	-0.381199	-1.99362	-5.5568	1.35848	7.04627e-08	0.00254137	chr7	114055133	+	OpenSea	FOXP2;FOXP2;FOXP2;FOXP2;FOXP2;FOXP2	1stExon;5'UTR;5'UTR;1stExon;5'UTR;1stExon
cg14871385	-0.402161	-5.56278	-5.52713	1.31915	8.21376e-08	0.00282779	chr22	20119492	+	Island	ZDHHC8;ZDHHC8	1stExon;1stExon
cg10862709	-0.349395	-4.14289	-5.4582	1.22721	1.16932e-07	0.00385064	chr3	105625986	-	OpenSea
cg21366501	-0.251707	-4.83682	-5.44392	1.20805	1.2575e-07	0.0039685	chr6	35995926	+	Island	MAPK14;MAPK14;MAPK14;MAPK14;MAPK14;MAPK14;MAPK14;MAPK14	5'UTR;5'UTR;5'UTR;5'UTR;1stExon;1stExon;1stExon;1stExon
cg10691742	0.32141	3.65684	5.89218	1.79217	1.40284e-07	0.00425008	chr21	46570664	-	OpenSea	ADARB1;ADARB1;ADARB1;ADARB1;ADARB1;ADARB1;ADARB1;ADARB1	5'UTR;5'UTR;5'UTR;5'UTR;Body;Body;Body;Body
cg11153529	-0.321296	-4.45682	-5.39067	1.13633	1.64648e-07	0.00479637	chr10	50970539	+	Island	OGDHL;OGDHL;OGDHL	TSS200;TSS200;TSS200
cg14602222	0.450791	4.45878	5.85135	1.74044	1.72396e-07	0.00483606	chr12	1025663	-	OpenSea	RAD52	Body
cg17193066	-0.372316	-3.65654	-5.26846	0.969877	3.02887e-07	0.00819315	chr10	69835320	+	S_Shore	HERC4;HERC4	TSS1500;TSS1500
cg12252008	-0.536692	-5.06999	-5.22875	0.915251	3.68235e-07	0.00925154	chr15	72448319	+	OpenSea
cg12630082	-0.563355	-4.95693	-5.22685	0.912638	3.71672e-07	0.00925154	chr2	42275740	+	OpenSea	PKDCC	1stExon
cg09219142	-0.286779	-5.06617	-5.22305	0.907395	3.78658e-07	0.00925154	chr13	20767876	-	S_Shore	GJB2	TSS1500
cg15736127	-0.392552	-3.16409	-5.21096	0.890701	4.01732e-07	0.0093346	chr2	157292127	-	Island	GPD2;GPD2;GPD2	1stExon;TSS1500;5'UTR
cg21826784	-0.337858	-5.10992	-5.19904	0.874211	4.2582e-07	0.0093346	chr1	11795937	+	N_Shore	AGTRAP;AGTRAP;AGTRAP;AGTRAP;AGTRAP	TSS1500;TSS1500;TSS1500;TSS1500;TSS1500
cg04205943	-0.330116	-5.06963	-5.1936	0.866681	4.37265e-07	0.0093346	chr7	12610526	+	Island	SCIN	1stExon
cg16745969	-0.304875	-4.35452	-5.19114	0.863276	4.42534e-07	0.0093346	chr14	20923423	-	Island	OSGEP;APEX1;APEX1;APEX1;APEX1;APEX1;APEX1;APEX1;APEX1	TSS200;1stExon;1stExon;1stExon;1stExon;5'UTR;5'UTR;5'UTR;5'UTR
cg07574654	-0.333492	-3.46709	-5.19061	0.862541	4.4368e-07	0.0093346	chr7	11013562	+	Island	PHF14;PHF14;PHF14;PHF14	1stExon;5'UTR;5'UTR;1stExon
cg19113603	-0.346338	-3.81192	-5.18223	0.850927	4.62151e-07	0.00946042	chr9	130692917	-	Island	PIP5KL1	Body
cg01754041	-0.627813	-2.31601	-5.16741	0.830357	4.96652e-07	0.00966569	chr11	18137155	-	OpenSea	SAA3P	Body
cg27258616	-0.382778	2.8898	-5.16697	0.829752	4.97702e-07	0.00966569	chr7	154867763	+	OpenSea	HTR5A	Body
cg01454074	-0.248342	2.23402	-5.14323	0.796727	5.58322e-07	0.0105719	chr11	134048356	-	OpenSea	NCAPD3	Body
cg13189062	-0.307241	2.26885	-5.11837	0.762047	6.29406e-07	0.0116272	chr9	128831147	-	OpenSea
cg01559641	-0.399459	0.50978	-5.0764	0.703268	7.69649e-07	0.0136433	chr10	5190823	-	OpenSea
cg09596405	-0.410687	-2.26238	-5.07263	0.697972	7.83632e-07	0.0136433	chr1	34643124	+	S_Shore	C1orf94;C1orf94;C1orf94	5'UTR;1stExon;5'UTR
cg20784591	0.333072	2.07501	5.54007	1.33632	7.92584e-07	0.0136433	chr7	99972461	-	OpenSea	PILRA;PILRA;PILRA	Body;Body;Body
cg01630046	0.34901	3.49713	5.53229	1.326	8.22525e-07	0.0138441	chr2	42332600	+	S_Shelf
cg05627765	0.271882	2.45974	5.52283	1.31345	8.6038e-07	0.0141664	chr15	70315909	+	OpenSea
cg03409548	0.382997	1.70865	5.50205	1.2858	9.49579e-07	0.0148994	chr1	47082691	-	S_Shore	MOBKL2C	TSS200
cg08652985	-0.326319	-3.46076	-5.0269	0.633568	9.73914e-07	0.0148994	chr17	73150004	+	Island	HN1;HN1;HN1	5'UTR;Body;Body
cg27640150	0.376575	2.11688	5.49463	1.2759	9.83556e-07	0.0148994	chr6	30154310	-	OpenSea	TRIM26	Body
cg24440941	-0.381071	-2.17355	-5.02211	0.626802	9.96247e-07	0.0148994	chr6	26224668	-	N_Shore	HIST1H3E	TSS1500
cg11202945	-0.354154	-1.3678	-5.02062	0.624708	1.00325e-06	0.0148994	chr6	153274367	-	OpenSea
cg25960854	0.309515	2.84775	5.48158	1.25848	1.04615e-06	0.0151444	chr19	1160184	+	S_Shore	SBNO2	5'UTR
cg25256924	0.375368	2.64689	5.47389	1.24821	1.08478e-06	0.0151444	chr11	67205739	-	S_Shelf	CORO1B;CORO1B;PTPRCAP	3'UTR;3'UTR;TSS1500
cg06381846	-0.292322	-3.69057	-5.00122	0.597269	1.09947e-06	0.0151444	chr18	55289344	+	Island	NARS	TSS200
cg04779191	-0.267481	-4.00894	-5.00117	0.597198	1.09973e-06	0.0151444	chr16	69166964	-	S_Shore	CHTF8;CHTF8;CHTF8;CHTF8;CIRH1A	TSS1500;TSS1500;TSS1500;TSS1500;5'UTR
cg04117869	-0.353487	-2.89544	-4.99133	0.583255	1.15189e-06	0.0155794	chr13	70681815	-	Island	KLHL1;KLHL1;ATXN8OS	1stExon;1stExon;Body
cg04224064	-0.564082	-3.88601	-4.94625	0.519188	1.42283e-06	0.0188077	chr14	36992233	-	Island
cg19024957	-0.325179	-4.31093	-4.94364	0.515474	1.44024e-06	0.0188077	chr5	159435986	-	OpenSea	TTC1	TSS200
cg16278085	-0.360742	-3.16917	-4.93119	0.49773	1.52621e-06	0.0195753	chr7	134198159	-	OpenSea
cg07046047	0.388624	2.75993	5.39759	1.14567	1.55071e-06	0.0195753	chr11	890192	+	Island	CHID1;CHID1;CHID1;CHID1;CHID1	Body;Body;Body;Body;Body
cg22708752	0.400871	3.25206	5.38693	1.13127	1.6294e-06	0.0197117	chr2	54853191	-	N_Shelf	SPTBN1;SPTBN1	Body;Body
cg07195941	-0.402431	-3.08338	-4.91689	0.477304	1.63113e-06	0.0197117	chr17	42386123	-	Island	RUNDC3A;RUNDC3A;RUNDC3A;RUNDC3A;RUNDC3A;RUNDC3A	1stExon;1stExon;5'UTR;1stExon;5'UTR;5'UTR
cg15764975	-0.324254	-4.60887	-4.91578	0.475711	1.6396e-06	0.0197117	chr7	1631847	-	OpenSea
cg02562579	0.318047	2.54471	5.36405	1.10029	1.8116e-06	0.0213776	chr15	68889832	+	OpenSea	CORO2B	Body
cg24938560	-0.222282	-0.37259	-4.88672	0.434119	1.87563e-06	0.0213776	chr2	85025863	+	OpenSea	DNAH6	Body
cg16750157	-0.286977	-2.69203	-4.88455	0.431003	1.89454e-06	0.0213776	chr4	174460124	-	S_Shore	NBLA00301	Body
cg06080032	-0.292567	2.56434	-4.88168	0.426894	1.91975e-06	0.0213776	chr5	152603113	+	OpenSea
cg09552213	-0.245896	-4.17505	-4.88039	0.425047	1.93118e-06	0.0213776	chr16	87636782	-	Island	JPH3	1stExon
cg21696987	0.259808	0.467907	5.34838	1.07902	1.94751e-06	0.0213776	chr6	33140459	+	OpenSea	COL11A2;COL11A2;COL11A2	Body;Body;Body
cg23995446	-0.361224	-2.06183	-4.87432	0.416329	1.98602e-06	0.0214889	chr19	7934807	-	Island
cg19537509	-0.36111	-4.18657	-4.86926	0.409066	2.03281e-06	0.0216023	chr11	77851063	+	S_Shore	ALG8;ALG8;KCTD21-AS1;KCTD21-AS1	TSS1500;TSS1500;Body;Body
cg14097373	-0.336415	-3.70026	-4.86092	0.397086	2.11226e-06	0.0216023	chr12	68726474	+	Island	MDM1;MDM1	TSS1500;TSS1500
cg22064581	-0.346055	-4.41417	-4.86066	0.396705	2.11484e-06	0.0216023	chr6	34113293	+	Island
cg14957089	0.34022	3.54643	5.32995	1.05395	2.1199e-06	0.0216023	chr11	331092	-	Island
cg11586832	-0.312254	-3.34919	-4.856	0.390004	2.16059e-06	0.0216023	chr22	37721305	+	S_Shore
cg14165051	-0.258411	-5.58053	-4.85373	0.386737	2.18323e-06	0.0216023	chr2	230135879	-	Island	PID1;PID1;PID1;PID1	5'UTR;5'UTR;1stExon;1stExon
cg02058194	-0.274036	-4.18033	-4.85	0.381378	2.22085e-06	0.0216023	chr22	41215556	+	Island	SLC25A17	TSS200
cg01571120	-0.303008	-4.13953	-4.84728	0.377455	2.24878e-06	0.0216023	chr11	24518228	-	Island	LUZP2;LUZP2;LUZP2	TSS1500;TSS1500;TSS1500
cg05909219	-0.320433	-4.89546	-4.84685	0.376839	2.2532e-06	0.0216023	chr22	43739591	-	Island	SCUBE1	TSS200
cg08978456	0.383336	3.34013	5.3072	1.02292	2.35301e-06	0.0222772	chr1	17694382	+	OpenSea
cg06507018	0.299542	2.61264	5.29538	1.00676	2.4836e-06	0.0232234	chr22	27993854	+	OpenSea
cg07552068	-0.322276	-4.225	-4.80529	0.316878	2.72402e-06	0.0251608	chr14	35452353	-	Island	SRP54;SRP54;SRP54;SRP54	5'UTR;5'UTR;1stExon;1stExon
cg02022136	-0.336004	-4.88574	-4.79318	0.299355	2.87813e-06	0.0262417	chr10	131265059	+	Island	MGMT	TSS1500
cg14706178	-0.294078	-4.15402	-4.79073	0.295805	2.91033e-06	0.0262417	chr7	133812217	-	Island	LRGUK	1stExon
cg25008217	-0.62263	-3.54183	-4.77536	0.273533	3.12018e-06	0.0277721	chr19	41882654	+	Island	TMEM91;TMEM91;TMEM91;TMEM91;TMEM91;TMEM91;TMEM91;TMEM91;TMEM91;TMEM91	TSS1500;1stExon;1stExon;1stExon;1stExon;5'UTR;5'UTR;5'UTR;5'UTR;5'UTR
cg21581821	-0.245626	-2.44156	-4.77287	0.26992	3.15553e-06	0.0277721	chr1	190444666	-	OpenSea	FAM5C	5'UTR
cg13605398	-0.315768	-4.18189	-4.76918	0.264574	3.20853e-06	0.0277721	chr17	7826366	-	Island	KCNAB3	3'UTR
cg12103519	-0.263776	-3.73533	-4.76754	0.262191	3.23242e-06	0.0277721	chr1	29208865	+	OpenSea
cg27391267	-0.46488	-4.4434	-4.76543	0.259125	3.2634e-06	0.0277721	chr19	58545333	+	Island	ZSCAN1	TSS200
cg13004605	0.278986	3.85312	5.22549	0.910755	3.41025e-06	0.0286994	chr4	6764251	+	OpenSea
cg14263176	-0.352794	-4.44668	-4.74677	0.232011	3.54976e-06	0.0295451	chr1	201857787	-	OpenSea	SHISA4;SHISA4	TSS200;TSS200
cg03475044	-0.233011	1.08347	-4.73875	0.220342	3.6801e-06	0.0302971	chr10	2141765	-	OpenSea
cg17117566	-0.392765	-3.68529	-4.73371	0.213008	3.76431e-06	0.0304075	chr5	59064612	+	OpenSea	PDE4D;PDE4D;PDE4D	TSS200;Body;Body
cg21401263	-0.264152	-4.11951	-4.73196	0.210455	3.79404e-06	0.0304075	chr6	30484047	-	OpenSea
cg08521117	0.357056	2.03043	5.19915	0.874362	3.83904e-06	0.0304075	chr14	52183331	-	OpenSea	FRMD6;FRMD6;FRMD6;FRMD6	TSS1500;Body;Body;Body
cg19156483	-0.388363	-4.47117	-4.72846	0.205354	3.85411e-06	0.0304075	chr2	164592571	-	N_Shore	FIGN	TSS200
cg00550976	-0.333993	-3.96725	-4.72296	0.197339	3.9503e-06	0.0307627	chr2	202507603	-	Island	ALS2CR4;ALS2CR4	TSS200;Body
cg01408571	-0.306083	-3.5581	-4.72127	0.194871	3.98036e-06	0.0307627	chr10	47655681	+	Island
cg17385674	-0.426793	-4.14139	-4.71767	0.189619	4.04505e-06	0.0308038	chr1	27021704	+	N_Shore	ARID1A;ARID1A	TSS1500;TSS1500
cg13154514	-0.212812	-3.22814	-4.71471	0.185306	4.09892e-06	0.0308038	chr1	62901867	-	Island	USP1;USP1;USP1	TSS1500;TSS200;TSS200
cg03170013	0.394485	3.43117	5.18364	0.852889	4.11506e-06	0.0308038	chr2	242811830	-	N_Shelf	C2orf85	TSS200
cg11504081	-0.344141	-3.5822	-4.71203	0.181394	4.14836e-06	0.0308038	chr1	214725800	+	S_Shore	PTPN14	TSS1500
cg27552406	-0.4242	-2.70065	-4.70623	0.172934	4.25718e-06	0.031305	chr16	11465792	-	OpenSea
cg21897413	-0.250769	-4.84748	-4.70115	0.165504	4.35497e-06	0.0316754	chr5	176944084	-	Island	DDX41	TSS200
cg18712351	0.276764	2.64351	5.16889	0.832421	4.3953e-06	0.0316754	chr19	54224709	+	OpenSea	MIR520G	TSS1500
cg23950688	-0.213875	-4.79573	-4.69166	0.151645	4.543e-06	0.0316754	chr15	40733381	-	Island	BAHD1	TSS200
cg24929925	-0.457359	-2.34334	-4.68961	0.148635	4.58483e-06	0.0316754	chr19	36643534	+	Island	COX7A1;COX7A1	1stExon;5'UTR
cg02005147	-0.281533	-3.81931	-4.68789	0.146126	4.61997e-06	0.0316754	chr14	100111340	-	Island	HHIPL1;HHIPL1	TSS200;TSS200
cg04668790	-0.257227	-5.1497	-4.68675	0.144459	4.64345e-06	0.0316754	chr9	135906290	-	Island	GTF3C5;GTF3C5;GTF3C5;GTF3C5;GTF3C5;GTF3C5	5'UTR;5'UTR;5'UTR;1stExon;1stExon;1stExon
cg06505343	0.212689	3.81907	5.15201	0.808947	4.73852e-06	0.0316754	chr2	222776314	-	OpenSea
cg12351768	-0.260056	2.19265	-4.68219	0.137778	4.73871e-06	0.0316754	chr13	113296192	-	OpenSea
cg09822636	-0.518592	-3.46743	-4.68127	0.13644	4.75801e-06	0.0316754	chr8	125685871	-	OpenSea	MTSS1;MTSS1;MTSS1	Body;Body;Body
cg17470412	-0.363881	-2.03855	-4.68113	0.136228	4.76108e-06	0.0316754	chr3	66988827	-	OpenSea
cg18815647	-0.195172	-2.39011	-4.68076	0.135686	4.76892e-06	0.0316754	chr13	25744676	-	Island	FAM123A;FAM123A	Body;1stExon
cg01042246	-0.389042	-3.83996	-4.67885	0.132901	4.80941e-06	0.0316754	chr2	171572902	+	Island	SP5	Body
cg22976979	-0.406489	-4.95583	-4.67141	0.121994	4.97109e-06	0.032458	chr20	33146263	-	Island	MAP1LC3A;MAP1LC3A	TSS1500;Body
cg18140268	-0.283608	-0.490627	-4.66363	0.110596	5.14549e-06	0.0332043	chr1	147781827	+	N_Shore
cg03355526	-0.287228	-2.91875	-4.66242	0.108826	5.17307e-06	0.0332043	chr5	178368415	+	Island	ZNF454	5'UTR
cg21787323	-0.443934	-2.75951	-4.65957	0.104641	5.23885e-06	0.033344	chr11	85338252	-	N_Shore	TMEM126B;DLG2	TSS1500;5'UTR
cg18423859	-0.301763	-3.8664	-4.6549	0.0977871	5.34829e-06	0.0337144	chr18	60986742	-	Island	BCL2;BCL2	TSS200;TSS200
cg12405087	0.313723	4.57087	5.12312	0.768677	5.38607e-06	0.0337144	chr5	154070144	-	N_Shore
cg02343814	-0.335752	-4.15903	-4.64551	0.0840059	5.57484e-06	0.0346099	chr11	28129122	-	N_Shelf	KIF18A;METT5D1;METT5D1	5'UTR;TSS1500;TSS1500
cg15686094	0.350284	3.216	5.11018	0.75059	5.70295e-06	0.0351174	chr2	1351459	-	OpenSea	SNTG2	Body
cg24507266	-0.544711	-4.1398	-4.63655	0.070836	5.7997e-06	0.0353122	chr8	145027948	-	Island	PLEC1;PLEC1;PLEC1;PLEC1	1stExon;Body;Body;5'UTR
cg16617097	-0.274896	-3.7972	-4.63374	0.066712	5.87183e-06	0.0353122	chr3	184530243	+	Island	VPS8;VPS8	5'UTR;5'UTR
cg13453485	-0.247509	-3.66514	-4.63131	0.0631302	5.93517e-06	0.0353122	chr10	104005833	-	S_Shore	GBF1;GBF1;GBF1	5'UTR;5'UTR;5'UTR
cg06142341	-0.213659	-1.20605	-4.62964	0.0606752	5.97895e-06	0.0353122	chr2	73089222	-	N_Shore
cg01997884	-0.243577	-0.169017	-4.62895	0.0596579	5.99718e-06	0.0353122	chr2	224967286	+	OpenSea
cg03826594	-0.315754	-2.72901	-4.6283	0.058704	6.01432e-06	0.0353122	chr12	54812085	+	Island	ITGA5	Body
cg00266771	-0.264653	-0.160843	-4.62098	0.0479336	6.21106e-06	0.0361869	chr7	117145422	+	OpenSea	CFTR	Body
cg15345415	-0.328468	-4.11596	-4.61893	0.0449142	6.26729e-06	0.0362357	chr5	151150903	-	Island	G3BP1;G3BP1	TSS1500;TSS1500
cg15550277	-0.258222	-2.67816	-4.60345	0.0221147	6.7075e-06	0.0384871	chr5	150385881	+	OpenSea
cg25952104	0.255663	3.47493	5.06792	0.691344	6.86658e-06	0.0391036	chr14	74250584	-	N_Shelf	C14orf43	5'UTR
cg00221327	-0.270223	-4.41575	-4.5882	-0.000400557	7.17048e-06	0.0403864	chr6	33291381	+	S_Shore	DAXX;DAXX;DAXX;DAXX	TSS1500;TSS1500;TSS1500;TSS1500
cg18367014	-0.25482	-2.53874	-4.58664	-0.00269853	7.21937e-06	0.0403864	chr6	89580647	-	OpenSea	RNGTT;RNGTT;RNGTT	Body;Body;Body
cg24942343	-0.38572	-4.30024	-4.58561	-0.00421485	7.25181e-06	0.0403864	chr17	7155773	-	Island	C17orf81;C17orf81;C17orf81;C17orf81;DULLARD;C17orf81;DULLARD	5'UTR;5'UTR;1stExon;5'UTR;TSS1500;5'UTR;TSS1500
cg16409409	-0.241861	-0.681076	-4.57859	-0.014593	7.4775e-06	0.0413394	chr1	200861597	+	S_Shore	C1orf106	Body
cg16371949	-0.329125	-0.920716	-4.57636	-0.0178799	7.55033e-06	0.0414396	chr3	81837752	+	OpenSea
cg17438432	-0.277469	-2.71742	-4.57378	-0.0217013	7.63585e-06	0.0416074	chr15	45421749	-	Island	DUOX1;DUOX1;DUOXA1	TSS1500;TSS1500;5'UTR
cg10227420	-0.292531	-3.72231	-4.56992	-0.0274105	7.7653e-06	0.0418065	chr11	101980494	-	N_Shore	YAP1;YAP1;YAP1;YAP1;YAP1;YAP1;YAP1;YAP1	TSS1500;TSS1500;TSS1500;TSS1500;TSS1500;TSS1500;TSS1500;TSS1500
ch.8.61455948R	-0.310245	-3.34068	-4.5694	-0.0281744	7.78278e-06	0.0418065	chr8	61293394	+	OpenSea
cg09529280	-0.309498	2.15833	-4.56753	-0.0309413	7.84639e-06	0.0418514	chr11	49913230	-	N_Shore
cg14826331	0.286686	2.0481	5.03068	0.638909	8.07706e-06	0.0423753	chr17	40120496	-	S_Shore	CNP	Body
cg12426092	-0.383482	-4.54254	-4.55914	-0.0433628	8.13798e-06	0.0423753	chr15	31689570	-	Island
cg23453101	-0.408229	-2.74574	-4.55864	-0.0440962	8.15551e-06	0.0423753	chr1	235183916	-	OpenSea
cg13999965	0.243016	3.84825	5.02809	0.635255	8.16841e-06	0.0423753	chr1	33603060	+	OpenSea
cg14526525	-0.297704	-4.03344	-4.55024	-0.0565389	8.45834e-06	0.0435809	chr10	93669171	-	S_Shore	FGFBP3;FGFBP3	1stExon;5'UTR
cg13899694	-0.242852	1.42276	-4.54797	-0.0599046	8.54204e-06	0.0437148	chr10	121354583	+	N_Shore	TIAL1;TIAL1	Body;Body
cg02881788	-0.286089	-2.78232	-4.5441	-0.0656312	8.68625e-06	0.0441544	chr9	121209516	+	OpenSea
cg07951810	-0.290063	-3.73933	-4.54119	-0.0699497	8.79649e-06	0.0444167	chr12	65153561	+	S_Shore	GNS	TSS1500
cg07557424	-0.299429	-3.32838	-4.53872	-0.0736225	8.89129e-06	0.044598	chr9	34613043	-	S_Shore	C9orf23;C9orf23	TSS1500;TSS1500
cg15676084	-0.190815	-3.75048	-4.53431	-0.080157	9.0623e-06	0.0451568	chr1	225841605	+	Island	ENAH;ENAH	TSS1500;TSS1500
cg10253847	-0.474252	-4.48142	-4.52825	-0.0891533	9.30278e-06	0.0460521	chr6	28227085	-	Island	NKAPL	TSS200
cg02218394	-0.284308	-3.98651	-4.52627	-0.0920858	9.38245e-06	0.0461449	chr12	53694018	+	Island	C12orf10	Body
cg00248297	0.315927	3.77466	4.98836	0.579044	9.70038e-06	0.0473568	chr10	128943833	-	OpenSea	FAM196A;DOCK1;DOCK1	Body;Body;Body
cg06493154	-0.336478	-3.37959	-4.51727	-0.105459	9.75392e-06	0.0473568	chr6	42859023	+	S_Shore	C6orf226	TSS1500
cg15359321	-0.262718	0.556201	-4.51136	-0.11424	1.00053e-05	0.0482679	chr3	24203479	+	OpenSea	THRB;THRB;THRB	Body;Body;Body
cg08173263	0.275831	1.91016	4.97316	0.55747	1.03562e-05	0.0496447	chr19	14276911	-	S_Shelf	LPHN1;LPHN1	Body;Body

## Sheet: ST5. DMRs HIV pre- vs post Ex
Supplementary Table 5. Differentially methylationed regions in people with HIV pre- vs. post-exercise intervention
Chromosome	Start	End	Probe #	Raw P-value	Sidak P-value	refGene_name	refGene_distance	refGene_feature
chr2	220378996	220379199	7	1.218e-22	4.544e-19	ASIC4	0	utr5+cds
chr2	177014555	177015125	11	1.207e-15	1.623e-12	MIR10B	0	nc_exon
chr12	3862221	3862597	11	8.02e-15	1.61e-11	CRACR2A	0	TSS+exon+utr5
chr2	176988284	176988939	6	1.601e-14	1.849e-11	HOXD9	0	intron+utr3+cds
chr2	177012117	177012706	7	2.775e-14	3.569e-11	MIR10B	-2324	intergenic
chr2	177028606	177028804	6	3.026e-14	1.159e-10	HOXD3	0	intron+exon+utr5
chr2	177015812	177016978	12	1.938e-13	1.259e-10	HOXD4	0	TSS+intron+utr5+cds
chr4	5021111	5021311	5	6.591e-14	2.497e-10	CYTL1	0	TSS+utr5+cds
chr11	34460107	34460789	13	1.011e-12	1.123e-09	CAT	0	TSS+intron+utr5+cds
chr12	3365474	3365835	5	7.304e-13	1.532e-09	TSPAN9	0	intron
chr1	226926808	226927217	8	1.94e-12	3.592e-09	ITPKB	0	TSS+exon+utr5
chr6	106545667	106546824	13	1.165e-10	7.626e-08	PRDM1	0;0	TSS+exon+utr5;intron
chr16	68001727	68002372	7	9.614e-11	1.129e-07	SLC12A4	0	intron+cds
chr12	109181397	109182032	6	1.107e-10	1.321e-07	SSH1	0	utr3+cds
chr13	110914574	110914725	2	3.011e-11	1.51e-07	COL4A1	0	intron
chr12	117798748	117799370	4	4.681e-10	5.7e-07	NOS1	0	intron+exon+utr5
chr11	35440599	35441260	7	1.018e-09	1.166e-06	SLC1A2	0;0	TSS+exon+utr5;intron+utr5
chr4	82553750	82553750	1	2.634e-12	1.995e-06	RASGEF1B	-160689	intergenic
chr3	147112081	147112605	6	2.716e-09	3.925e-06	ZIC4	0	intron
chr19	4890970	4891471	6	3.031e-09	4.582e-06	ARRDC5	0	utr3+cds
chr1	156358116	156358612	5	4.011e-09	6.124e-06	RHBG	3105	intergenic
chr12	130961424	130961986	8	4.685e-09	6.314e-06	RIMBP2	0;0	intron;intron+utr5
chr11	61544854	61545187	5	4.579e-09	1.042e-05	MYRF	0	intron+cds
chr2	177029921	177030228	4	4.31e-09	1.063e-05	HOXD3	0	intron+utr5
chr1	18969652	18969717	2	1.011e-09	1.179e-05	PAX7	0	intron
chr12	54409207	54409657	10	7.222e-09	1.215e-05	HOXC5;HOXC6;HOXC4	-1014;-1014;-1014	intergenic;intergenic;intergenic
chr7	149416432	149416913	8	8.29e-09	1.305e-05	KRBA1	0;0	intron+utr5+cds;intron+cds
chr12	129299332	129299702	6	6.664e-09	1.364e-05	SLC15A4	0	intron+cds
chr2	177021702	177022517	6	1.582e-08	1.47e-05	HOXD3	0	TSS+intron+exon+utr5
chr2	19558368	19558808	7	1.035e-08	1.782e-05	OSR1	0	TSS+exon+utr5
chr2	176989349	176989586	3	6.069e-09	1.94e-05	HOXD9	0	exon+utr3
chr8	67032893	67032893	1	2.958e-11	2.24e-05	TRIM55	-6470	intergenic
chr6	41606641	41607326	5	3.2e-08	3.538e-05	MDFI	0	intron
chr10	695844	696063	5	1.032e-08	3.57e-05	PRR26;DIP2C	0;0	TSS+utr5+cds;intron
chr12	120137354	120137571	4	1.194e-08	4.168e-05	CIT	0	intron
chr9	112261870	112262286	5	2.378e-08	4.329e-05	PTPN3	-1283	intergenic
chr12	124246917	124247223	7	1.922e-08	4.757e-05	DNAH10	0	TSS+intron+utr5+cds
chr1	223717167	223717167	1	6.519e-11	4.937e-05	CAPN8	0	intron
chr7	141060373	141060465	2	6.848e-09	5.637e-05	TMEM178B	0	intron
chr5	92930530	92930813	3	2.11e-08	5.648e-05	NR2F1	215	intergenic
chr16	56666323	56666428	4	8.423e-09	6.076e-05	MT1M	-142	intergenic
chr22	38092643	38093079	11	3.674e-08	6.382e-05	TRIOBP	0	TSS+exon+utr5
chr19	3964734	3964912	3	1.634e-08	6.952e-05	DAPK3;MIR1268A	0;0	cds;nc_intron
chr1	156828693	156829287	8	6.566e-08	8.372e-05	INSRR;NTRK1	0;0	TSS+exon+utr5;intron
chr7	156465	156465	1	1.201e-10	9.096e-05	LOC100507642	1004	intergenic
chr6	3023598	3024178	6	7.106e-08	9.279e-05	HTATSF1P2	0	nc_exon
chr2	242749776	242750266	8	7.219e-08	0.0001116	NEU4	-21	intergenic
chr15	41769336	41769476	2	2.166e-08	0.0001172	RTF1	0	intron+cds
chr19	2291373	2291872	6	8.057e-08	0.0001223	LINGO3	0	intron+utr5+cds
chr11	67785853	67785853	1	1.624e-10	0.000123	ALDH3B1	0;0	intron;intron+utr5
chr7	134576049	134576386	6	6.328e-08	0.0001422	CALD1	0;0	intron;TSS+utr5+cds
chr8	21608193	21608280	4	1.694e-08	0.0001475	GFRA2	0	cds
chr7	141402884	141402926	2	1.294e-08	0.0002334	DENND11	-918	intergenic
chr2	66667433	66668012	8	2.246e-07	0.0002938	MEIS1-AS2;MEIS1	0;0	nc_exon;intron+cds
chr10	105420501	105421005	4	2.022e-07	0.0003038	SH3PXD2A	0	intron+cds
chr14	76445988	76446433	4	2.03e-07	0.0003455	TGFB3	0	intron
chr16	9891045	9891463	4	1.931e-07	0.0003497	GRIN2A	0	intron
chr12	57646130	57646434	4	1.473e-07	0.000367	R3HDM2	1112	intergenic
chr1	63795435	63795970	5	2.947e-07	0.0004171	MIR6068	-2780	intergenic
chr1	44135021	44135021	1	5.659e-10	0.0004285	KDM4A	0	intron
chr8	93107394	93107629	6	1.339e-07	0.0004314	RUNX1T1	0;0;0;0;0	TSS+exon+utr5;intron;intron+cds;intron+exon+utr5;intron+utr5
chr1	4795012	4795334	3	1.88e-07	0.0004421	AJAP1	0	intron
chr12	49960267	49960565	5	2.08e-07	0.0005285	MCRS1	0;0	intron+utr5;intron+utr5+cds
chr1	2834040	2834108	2	4.992e-08	0.0005558	ACTRT2	-103922	intergenic
chr8	2024193	2024679	6	3.611e-07	0.0005625	MYOM2;MIR7160	0;0	intron+cds;nc_exon
chr2	238395621	238395947	8	2.437e-07	0.0005661	MLPH	0;0;0	intron+utr5;TSS+exon+utr5;nc_exon
chr4	86850108	86850378	4	2.104e-07	0.0005899	ARHGAP24	0	intron
chr3	10317808	10318027	3	1.711e-07	0.0005916	TATDN2	0	intron
chr22	44892727	44892949	2	2.015e-07	0.0006874	RTL6	0	cds
chr15	50476073	50476073	1	9.228e-10	0.0006987	SLC27A2	0	intron
chr4	76608281	76608281	1	1.003e-09	0.0007594	G3BP2	-9614	intergenic
chr2	219262891	219263149	5	2.648e-07	0.0007771	CTDSP1	0	TSS+utr5+cds
chr5	92929319	92929679	6	3.93e-07	0.0008266	NR2F1	0	utr3+cds
chr16	84273157	84273439	2	3.544e-07	0.0009514	KCNG4	0	TSS+intron+exon+utr5
chr14	101296630	101297081	5	6.559e-07	0.001101	MEG3	0	nc_intron
chr3	182881427	182881682	4	3.767e-07	0.001118	LAMP3	-905	intergenic
chr3	196065106	196065569	10	7.227e-07	0.001182	TM4SF19-TCTEX1D2;TM4SF19	0;0	nc_intron+nc_exon;TSS+intron+exon+utr5
chr10	125770089	125770239	3	2.501e-07	0.001262	CHST15	0	intron
chr1	24645793	24646205	13	7.134e-07	0.001311	GRHL3	0;0	TSS+intron+utr5+cds;TSS+exon+utr5
chr3	32147645	32148175	9	9.272e-07	0.001324	GPD1L	0	TSS+exon+utr5
chr5	92931623	92932045	4	7.76e-07	0.001392	NR2F1	1308	intergenic
chr7	2046821	2046963	3	2.761e-07	0.001471	MAD1L1	0	intron
chr12	31882931	31883115	2	4.007e-07	0.001648	AMN1	-823	intergenic
chr1	33219998	33220274	2	6.38e-07	0.001749	KIAA1522	0	intron
chr1	18711973	18712148	2	4.232e-07	0.00183	IGSF21	6996	intergenic
chr7	143579951	143580147	3	4.938e-07	0.001906	TCAF1	0	intron+utr5
chr7	27142275	27142799	10	1.572e-06	0.002269	HOXA2	0	TSS+exon+utr5
chr1	47691158	47691601	7	1.529e-06	0.00261	TAL1	0;0	intron+utr5;intron+utr5+cds
chr1	1489973	1490216	2	9.896e-07	0.00308	SSU72	0	intron
chr4	141017316	141017399	2	3.446e-07	0.00314	MAML3	0	intron
chr8	1937567	1937679	3	4.86e-07	0.003281	KBTBD11	0	intron+utr5
chr2	177024947	177025198	2	1.103e-06	0.003322	HOXD3	0	intron+utr5
chr5	170877932	170878209	3	1.383e-06	0.003775	FGF18	0	intron
chr17	55827832	55828107	4	1.447e-06	0.003978	CCDC182	-5172	intergenic
chr11	69454696	69455111	7	2.208e-06	0.004022	CCND1	-761	intergenic
chr7	2049947	2050170	4	1.288e-06	0.004364	MAD1L1	0	intron
chr10	6168007	6168032	2	1.446e-07	0.004371	RBM17	8585	intergenic
chr7	6435978	6436101	2	7.274e-07	0.004469	RAC1	0	intron
chr6	50803820	50804174	6	2.118e-06	0.004522	TFAP2B	0	intron+cds
chr11	3665003	3665137	2	8.458e-07	0.004769	ART1	-1220	intergenic
chr6	24489671	24489887	5	1.434e-06	0.005016	GPLD1	0	TSS+utr5+cds
chr5	116365501	116365800	2	2.014e-06	0.005089	LINC02214	-267596	intergenic
chr9	117247347	117247388	2	2.777e-07	0.005116	WHRN	0;0	intron;intron+utr5
chr4	138466594	138466870	4	1.9e-06	0.005201	LINC02172	-14	intergenic
chr14	91037045	91037319	3	2.323e-06	0.006401	TTC7B	0	intron
chr2	219738226	219738529	3	2.607e-06	0.006496	WNT6	0	cds
chr20	57098242	57098242	1	8.646e-09	0.006527	APCDD1L-DT	0	nc_exon
chr6	30515684	30515975	2	2.525e-06	0.006551	GNL1	0	intron
chr21	45177538	45177726	3	1.634e-06	0.006563	PDXK	0	exon+utr3
chr1	20649775	20650001	4	2.139e-06	0.007143	VWA5B1	0	intron+cds
chr3	9234050	9234126	3	7.333e-07	0.007281	SRGAP3	0	intron
chr12	80580927	80581062	2	1.321e-06	0.007386	OTOGL	0	intron+utr5
chr3	109034944	109034944	1	9.946e-09	0.007505	DPPA2	0	intron+utr5
chr18	21669758	21669758	1	1.05e-08	0.007921	TTC39C	0	intron
chr21	45336673	45336903	2	2.471e-06	0.008105	AGPAT3	0;0	intron+utr5;intron+exon+utr5
chr3	15519117	15519172	2	5.961e-07	0.008175	COLQ	0	intron
chr1	203320386	203320732	8	3.878e-06	0.008453	FMOD	-136	intergenic
chr13	98126882	98126969	2	9.786e-07	0.008483	RAP2A	5500	intergenic
chr6	46703422	46703670	8	2.854e-06	0.008679	PLA2G7	0	TSS+exon+utr5
chr6	20437926	20437956	3	3.475e-07	0.008734	E2F3	0	intron
chr1	3164415	3164642	3	2.772e-06	0.009205	PRDM16	0	intron
chr2	46948107	46948107	1	1.227e-08	0.00925	SOCS5	0	intron+utr5
chr11	117747874	117748169	5	4.118e-06	0.01052	FXYD6	0	TSS+intron+exon+utr5
chr1	41445556	41445793	3	3.543e-06	0.01126	CTPS1	0;0	intron+utr5;nc_intron
chrX	54785188	54785292	3	1.563e-06	0.01132	ITIH6	0	cds
chr8	118946927	118947022	2	1.429e-06	0.01133	EXT1	0	intron
chr14	64319089	64319543	5	6.869e-06	0.01139	SYNE2	-139	intergenic
chr2	56229060	56229195	2	2.046e-06	0.01142	MIR217HG	0	nc_intron
chr8	37352340	37352494	2	2.351e-06	0.0115	LINC01605	-909	intergenic
chr20	3083885	3083885	1	1.557e-08	0.01172	UBOX5-AS1	-3671	intergenic
chr5	145356185	145356434	2	3.888e-06	0.01176	SH3RF2	0	intron
chr10	6278866	6278954	2	1.466e-06	0.01254	PFKFB3	0	intron
chr1	34642862	34643124	5	4.453e-06	0.01279	C1orf94	0;0	exon+utr5;intron+utr5
chr1	154986238	154986512	3	4.798e-06	0.01318	ZBTB7B	0;0;0;0	intron;intron+utr5;nc_intron;nc_intron+nc_exon
chr10	1781013	1781013	1	1.784e-08	0.01342	ADARB2	-1294	intergenic
chr6	131321680	131321893	2	3.811e-06	0.01346	EPB41L2	0;0;0	intron+exon+utr5;intron+utr5;nc_intron
chr1	1494641	1494726	2	1.621e-06	0.01434	SSU72	0	intron
chr7	22233286	22233634	6	6.748e-06	0.01458	RAPGEF5	0;0;0	TSS+exon+utr5;intron+exon+utr5;intron+cds
chr2	33391915	33391915	1	1.944e-08	0.01462	LTBP1	0	intron
chr11	8832111	8832433	5	6.448e-06	0.01505	ST5	0;0	TSS+exon+utr5;intron+utr5
chr7	96650323	96650668	4	6.908e-06	0.01505	DLX5	0	intron+cds
chr1	34533065	34533065	1	2.021e-08	0.01519	CSMD2	0	intron
chr17	46871708	46872075	6	7.472e-06	0.0153	TTLL6	0	intron
chr12	57737837	57737949	2	2.348e-06	0.01575	R3HDM2	0	intron+utr5
chr22	38619363	38619550	2	4.154e-06	0.01668	TMEM184B	0	intron
chr6	134758804	134758804	1	2.24e-08	0.01682	CT69	0	nc_intron
chr13	114060128	114060319	2	4.358e-06	0.01713	LOC101928841	0	cds
chr7	28452066	28452289	5	5.107e-06	0.0172	CREB5	0;0	TSS+exon+utr5;intron+utr5
chr3	132377675	132377675	1	2.446e-08	0.01836	ACAD11;ACAD11;UBA5;NPHP3-ACAD11	0;0;0;0	nc_intron;intron;intron+utr5;nc_intron
chr3	46742865	46743078	3	5.261e-06	0.01853	TMIE	0;0	intron+utr5;intron+utr5+cds
chr6	26183572	26184037	7	1.152e-05	0.01858	HIST1H2BE	0	TSS+cds
chr12	54359712	54359799	4	2.354e-06	0.02028	HOTAIR	0	nc_intron+nc_exon
chr10	74436268	74436333	2	1.782e-06	0.02055	MCU	-15555	intergenic
chr1	166125271	166125392	2	3.352e-06	0.02076	FAM78B	0;0	intron;nc_intron
chr2	177025859	177025998	3	3.949e-06	0.02129	HOXD3	0	intron+utr5
chr1	154680613	154680825	4	6.069e-06	0.02145	KCNN3	0	intron+cds
chr6	34024220	34024479	4	7.428e-06	0.02149	GRM4	0;0	intron+cds;intron
chr15	91473291	91473569	6	8.043e-06	0.02167	UNC45A;HDDC3	0;0	TSS+intron+exon+utr5;nc_exon
chr12	115112433	115112626	2	5.608e-06	0.02177	TBX3	0	cds
chr10	87410159	87410316	3	4.569e-06	0.0218	GRID1	0	intron
chr7	39649224	39649443	5	6.44e-06	0.02203	YAE1	0	cds
chr14	104161211	104161272	3	1.851e-06	0.02272	KLC1	0	intron
chr15	74128851	74128903	2	1.579e-06	0.02274	TBC1D21	-37001	intergenic
chr4	155661691	155662217	6	1.644e-05	0.0234	LRAT	0	TSS+intron+exon+utr5
chr1	202183139	202183444	5	9.568e-06	0.02348	LGR6	0;0	TSS+intron+cds;intron
chr20	19241402	19241576	2	5.514e-06	0.02372	LOC100130264;SLC24A3	0;0	nc_intron;intron
chr14	105663019	105663093	2	2.415e-06	0.02442	BRF1	12530	intergenic
chrX	67889168	67889168	1	3.368e-08	0.02519	STARD8	0;0	intron+utr5;intron
chr1	95017858	95018133	2	9.371e-06	0.02548	MIR12133	8523	intergenic
chr17	61553938	61554106	3	5.951e-06	0.02647	ACE	-315	intergenic
chr8	142305640	142305873	2	8.379e-06	0.02687	LOC105375787	38724	intergenic
chr19	30494912	30495077	4	6.258e-06	0.02832	URI1	0;0	intron;nc_intron
chr17	2649784	2649988	2	7.785e-06	0.02849	CCDC92B	0	intron+utr5
chr3	47292675	47292675	1	3.931e-08	0.02933	KIF9	0	intron
chr1	217306590	217306763	3	6.905e-06	0.02978	ESRRG	0	intron+utr5
chr1	60196606	60196706	2	4.054e-06	0.03024	FGGY	0	intron
chr18	6732803	6732862	2	2.399e-06	0.03033	ARHGAP28	0	intron
chr17	79892777	79893236	5	1.899e-05	0.03086	PYCR1	0	intron+cds
chr18	33959405	33959405	1	4.209e-08	0.03138	FHOD3	0	intron
chr17	43339476	43339744	6	1.152e-05	0.03202	MAP3K14-AS1	0;0	nc_intron;nc_intron+nc_exon
chr15	70390702	70390985	2	1.217e-05	0.03204	TLE3	-446	intergenic
chr17	80557458	80557532	2	3.194e-06	0.03216	FOXK2	0	intron
chr10	1558762	1558903	3	6.156e-06	0.03253	ADARB2	0	intron
chr10	77166172	77166420	3	1.089e-05	0.0327	ZNF503-AS2	0	nc_intron
chr10	75416760	75416950	3	8.524e-06	0.03341	SYNPO2L	-973	intergenic
chr2	45235241	45235408	2	7.581e-06	0.0338	SIX2	0	intron
chr1	183891565	183891565	1	4.594e-08	0.0342	RGL1	0	intron
chr7	27283409	27283613	6	9.391e-06	0.03427	EVX1;EVX1-AS;EVX1	0;0;0	intron+utr5;nc_intron;intron
chr17	7348316	7348490	8	8.041e-06	0.0344	CHRNB1	0	TSS+utr5+cds
chr9	130158080	130158290	3	9.967e-06	0.03531	SLC2A8	-1126	intergenic
chr1	182097885	182098172	3	1.371e-05	0.03553	ZNF648	-67038	intergenic
chr22	33196328	33196627	5	1.429e-05	0.03556	SYN3	0	intron
chr2	190044091	190044110	2	9.162e-07	0.03586	COL5A2	0	intron
chr12	54426903	54427173	2	1.337e-05	0.03681	HOXC5;HOXC4;HOXC5	0;0;0	nc_intron;intron+utr5;utr5+cds
chr11	129991445	129991544	2	5.045e-06	0.03787	APLP2	0;0;0	nc_intron+nc_exon;intron+cds;intron
chr7	36134235	36134377	3	7.601e-06	0.03973	LOC101928618	-542	intergenic
chr19	46456210	46456431	3	1.189e-05	0.03994	NOVA2	0	intron
chr2	74669349	74669573	7	1.225e-05	0.04057	RTKN	-285	intergenic
chr6	41254219	41254471	3	1.387e-05	0.04083	TREM1	0;0	TSS+intron+utr5+cds;nc_intron+nc_exon
chr10	23801888	23801888	1	5.65e-08	0.04189	OTUD1	70577	intergenic
chr20	44806406	44806780	4	2.249e-05	0.04452	CDH22	0	intron+cds
chr3	12856650	12856862	5	1.29e-05	0.04504	CAND2	0	cds
chr14	105663402	105663402	1	6.198e-08	0.04586	BRF1	12221	intergenic
chr11	73115417	73115433	2	1.009e-06	0.04663	FAM168A	0	exon+utr3
chr7	129008130	129008407	3	1.789e-05	0.04773	AHCYL2	0;0	intron;TSS+intron+utr5+cds
chr2	18112721	18112884	3	1.091e-05	0.04942	KCNS3	0	cds
chr7	106505688	106505961	7	1.829e-05	0.04948	PIK3CG	0;0	TSS+intron+exon+utr5;TSS+exon+utr5
chr3	187990265	187990265	1	6.717e-08	0.0496	LPP	0	intron+utr5
chr17	73101934	73102145	3	1.422e-05	0.04977	SLC16A5	0	intron+utr3+cds

## Sheet: ST6, DMRs Con pre-v.post Ex
Supplementary Table 6. Differentially methylationed regions in uninfected controls pre- vs. post-exercise intervention
Chromosome	Start	End	Probe #	Raw P-value	Sidak P-value	refGene_name	refGene_distance	refGene_feature
chr1	153599479	153600064	13	1.112e-10	1.44e-07	S100A13	0;0;0;0	TSS+exon+utr5;intron+exon+utr5;TSS+intron+exon+utr5;intron+utr5		MIR10B
chr3	141087119	141087363	5	7.616e-10	2.364e-06	ZBTB38	0	intron+utr5
chr12	122234980	122235309	4	3.155e-09	7.263e-06	LINC01089	0	nc_intron
chr6	32055370	32055738	12	5.278e-09	1.086e-05	TNXB	0	intron
chr1	235183916	235184122	2	6.035e-09	2.219e-05	LOC101927851	-84170	intergenic
chr22	38071455	38071677	7	7.725e-09	2.635e-05	LGALS1	0	TSS+exon+utr5
chr8	145027741	145028170	6	2.199e-08	3.883e-05	PLEC	0;0	intron;TSS+intron+utr5+cds
chr18	13610941	13611576	12	3.676e-08	4.384e-05	LDLRAD4;LDLRAD4;MIR4526	0;0;0	TSS+exon+utr5;intron;nc_gene
chr6	33048254	33048732	12	3.532e-08	5.596e-05	HLA-DPA1;HLA-DPB1	0;0	TSS+intron+exon+utr5;intron+cds
chr19	36643532	36643771	4	2.544e-08	8.061e-05	COX7A1	-183	intergenic
chr6	161100122	161100672	6	6.002e-08	8.265e-05	LPA	-14831	intergenic
chr7	38350921	38351154	3	3.136e-08	0.0001019	TRG-AS1	-30023	intergenic
chr6	49681178	49681391	8	7.321e-08	0.0002603	CRISP2	0	TSS+intron+exon+utr5
chr7	27170241	27170554	7	1.472e-07	0.0003561	HOXA4	0	TSS+utr5+cds
chr1	21586831	21587174	4	2.181e-07	0.0004814	ECE1	0	intron+cds
chr3	114343654	114344019	6	2.475e-07	0.0005134	ZBTB20	0;0;0	nc_intron;intron+utr5;TSS+intron+exon+utr5
chr16	1582105	1582581	6	3.534e-07	0.0005621	IFT140;TMEM204	0;0	intron;intron+utr5
chr19	18385672	18385930	3	2.088e-07	0.0006128	IQCN	-410	intergenic
chr3	149374535	149374914	5	3.217e-07	0.0006426	WWTR1	0	intron+cds		LOC100130872;SPON2
chr15	40583227	40583709	4	4.628e-07	0.000727	PLCB2	0	intron+cds
chr5	27038605	27038901	7	4.259e-07	0.001089	CDH9	0	TSS+exon+utr5
chr10	124605905	124605963	3	9.284e-08	0.001212	FAM24B-CUZD1	0	nc_intron
chr3	12595473	12595696	2	3.953e-07	0.001342	MKRN2	-2816	intergenic
chr15	67228722	67228986	4	7.479e-07	0.002143	LINC02206	0	nc_intron
chr11	330872	331179	4	9.275e-07	0.002286	IFITM3	-10012	intergenic
chr3	191048308	191048539	6	8.211e-07	0.002689	UTS2B;CCDC50	0;0	TSS+exon+utr5;intron		HOXD3
chr1	234667230	234667549	7	1.615e-06	0.003826	LINC01354	0	nc_intron+nc_exon
chr5	78365647	78365830	7	9.284e-07	0.003835	BHMT2	0	intron
chr16	88826429	88826569	3	8.718e-07	0.004705	PIEZO1	0	intron
chr16	88907184	88907370	2	1.218e-06	0.004949	GALNS	0;0	intron;intron+utr5
chr1	21011688	21012066	4	2.85e-06	0.005694	KIF17	0	intron		FAM124B
chr16	646395	646579	2	1.44e-06	0.005908	RAB40C	0	intron		TRPM1
chr12	679668	679900	2	1.823e-06	0.005933	NINJ2	0;0;0	nc_intron;intron;intron+utr5
chr13	110960177	110960452	4	2.38e-06	0.006533	COL4A2	0	intron+utr5+cds
chr14	69261393	69261661	4	2.466e-06	0.006946	ZFP36L1	0	intron		PRKCH
chr7	136554352	136554352	1	1.092e-08	0.008237	CHRM2	0	intron+utr5
chr13	70681804	70682098	7	3.297e-06	0.008458	KLHL1;ATXN8OS	0;0	utr5+cds;nc_intron+nc_exon
chr7	114055074	114055419	7	4.069e-06	0.008892	FOXP2	0;0;0	intron+exon+utr5;nc_intron;nc_intron+nc_exon
chr2	131149493	131149771	2	3.609e-06	0.009784	PTPN18	16515	intergenic
chr20	19866974	19867145	5	2.282e-06	0.01006	RIN2	-19	intergenic
chr14	76734327	76734850	6	6.981e-06	0.01006	GPATCH2L	53641	intergenic		HOXA2
chr11	72533202	72533487	3	3.915e-06	0.01035	ATG16L2	0	intron+cds
chr4	6344361	6344484	3	1.803e-06	0.01104	PPP2R2C	0	intron
chr6	153536139	153536198	2	9.51e-07	0.01213	RGS17	-83722	intergenic
chr2	42275672	42275740	2	1.185e-06	0.01311	PKDCC	0	cds
chr16	46918956	46919194	7	4.326e-06	0.01367	GPT2	0;0	intron;exon+utr5
chr2	54853149	54853191	2	7.75e-07	0.01388	SPTBN1	0	cds		HOXD4
chr15	100913934	100914168	3	4.533e-06	0.01457	CERS3-AS1	0	nc_intron
chr12	125003218	125003558	5	6.618e-06	0.01463	NCOR2	0	intron+utr5
chr6	100911687	100911949	5	5.132e-06	0.01473	SIM1	-136	intergenic
chr2	131673894	131674376	9	1.073e-05	0.01672	ARHGEF4	0;0	cds;exon+utr5
chr7	136555697	136555777	3	1.782e-06	0.01673	CHRM2	0	intron+utr5
chr16	14165826	14165826	1	2.385e-08	0.0179	MRTFB	0	intron+utr5
chr3	64253534	64253818	6	7.02e-06	0.01855	PRICKLE2	0	intron+exon+utr5
chr6	41889860	41890080	4	5.72e-06	0.0195	BYSL	0	intron
chr11	80572887	80572887	1	2.628e-08	0.01971	LINC02720	-99041	intergenic
chr1	101185248	101185311	4	1.756e-06	0.02089	VCAM1	0;0	TSS+exon+utr5;exon+utr5
chr15	48483759	48484060	7	8.913e-06	0.02218	CTXN2	0;0	TSS+intron+exon+utr5;intron+utr5
chr1	190444761	190445262	6	1.506e-05	0.02251	BRINP3	0;0	TSS+intron+exon+utr5;intron+utr5
chr22	30476204	30476452	8	7.587e-06	0.0229	HORMAD2-AS1;HORMAD2	0;0	nc_exon;TSS
chr1	97004052	97004302	2	8.22e-06	0.0246	LINC01787	-164371	intergenic		MIR10B
chr19	49220102	49220235	4	4.632e-06	0.02603	MAMSTR	0;0;0	TSS+exon+utr5;exon+utr5;intron
chr10	63808852	63809170	11	1.161e-05	0.02727	ARID5B	0;0	TSS+exon+utr5;intron
chr8	55125082	55125082	1	3.787e-08	0.02828	MRPL15	64008	intergenic		CDK5RAP1
chr16	2892766	2892912	4	5.662e-06	0.02895	PRSS30P	-14	intergenic		HORMAD2-AS1;HORMAD2
chr13	110885345	110885404	2	2.457e-06	0.03105	COL4A1	0	intron
chr13	21005250	21005388	2	6.215e-06	0.03353	CRYL1	0	intron
chr7	72856835	72856835	1	4.685e-08	0.03486	BAZ1B	0	cds		ZSWIM2
chr7	2660823	2660962	2	6.57e-06	0.03516	IQCE	6455	intergenic
chr12	48214523	48214620	3	4.701e-06	0.03604	HDAC7	-837	intergenic
chr15	60410563	60410713	3	9.486e-06	0.04677	FOXB1	110921	intergenic
chr1	11795746	11796079	9	2.108e-05	0.04681	AGTRAP	-62	intergenic
chr14	102276033	102276299	7	1.699e-05	0.04722	PPP2R5C	0;0;0;0	intron;TSS+utr5+cds;TSS+exon+utr5;intron+utr5
chr14	92994057	92994238	3	1.22e-05	0.04975	RIN3	0	intron

## Sheet: ST7, Voisin DMPs exercise
Supplementary Table 7. DNA methylation analysis (as described in the present manuscript) of publicly available data (GSE171140; Voisin et al., 2020, 2021,2023); 12-weeks of High-intensity interval training
Voisin et al, 2020, 2021,2023 (GSE171140, 12-week HIIT training
Row.names	logFC	AveExpr	t	P.Value	adj.P.Val	B	bacon_tstat	bacon_p	bacon_q	chr	pos	strand	Name	AddressA	AddressB	ProbeSeqA	ProbeSeqB	Type	NextBase	Color	Probe_rs	Probe_maf	CpG_rs	CpG_maf	SBE_rs	SBE_maf	Islands_Name	Relation_to_Island	Forward_Sequence	SourceSeq	UCSC_RefGene_Name	UCSC_RefGene_Accession	UCSC_RefGene_Group	Phantom4_Enhancers	Phantom5_Enhancers	DMR	X450k_Enhancer	HMM_Island	Regulatory_Feature_Name	Regulatory_Feature_Group	GencodeBasicV12_NAME	GencodeBasicV12_Accession	GencodeBasicV12_Group	GencodeCompV12_NAME	GencodeCompV12_Accession	GencodeCompV12_Group	DNase_Hypersensitivity_NAME	DNase_Hypersensitivity_Evidence_Count	OpenChromatin_NAME
cg00257455	-0.437873	-5.84301	-5.83285	1.73402e-05	0.191007	2.58385	-4.65909	3.17613e-06	0.0370314	chr1	65530538	-	cg00257455	81753502		TCTAAAACAAATTCTACAAAAAAACCCCTCTTTAATTCATATTCTAAAAC		II			NA	NA	NA	NA	NA	NA	chr1:65532161-65533212	N_Shore	AACCTTCTCTATCTAGAGCAGATTCTGCAGAGAGGCCCCTCTTTAATTCATATTCTGAAA[CG]TGCTTGTTATTGTTGACGTACAAAAACTTATGAATAATTCAATAAATGAATCTTGAACCA	CTAGAGCAGATTCTGCAGAGAGGCCCCTCTTTAATTCATATTCTGAAACG																	chr1:65530320-65530555	3
cg00500522	-0.600384	-3.69545	-6.12851	9.54075e-06	0.191007	3.04051	-4.8956	9.80054e-07	0.0219244	chr12	57504387	+	cg00500522	8778341	6805266	AAAACTACTCCACACTTAACTACTATAAACACTAAAATTTCCCAACAACA	AAAACTACTCCACGCTTAACTACTATAAACGCTAAAATTTCCCAACGACG	I	A	Red	NA	NA	NA	NA	NA	NA		OpenSea	GGCGGTGGGGGCAGGCGGGGAGGTGGAGCCAGTTCAGCACGAGGAGGGTTAACTCGGCGC[CG]CCGCTGGGAAATCTCAGCGTCTACAGCAGCCAAGCGTGGAGCAGTTTTGAGGGGGAAATT	AAAACTGCTCCACGCTTGGCTGCTGTAGACGCTGAGATTTCCCAGCGGCG	STAT6	NM_003153	5'UTR				TRUE	12:55790471-55790658	12:57504006-57504591	Promoter_Associated	STAT6;STAT6;STAT6;STAT6;STAT6;STAT6;STAT6;STAT6	ENST00000535201.1;ENST00000538913.2;ENST00000542721.1;ENST00000537215.2;ENST00000454075.3;ENST00000300134.3;ENST00000543873.2;ENST00000556155.1	5'UTR;5'UTR;5'UTR;5'UTR;5'UTR;5'UTR;TSS1500;5'UTR	STAT6;STAT6;STAT6;STAT6;STAT6;STAT6;STAT6;STAT6;STAT6;STAT6;STAT6;STAT6;STAT6;STAT6;STAT6;STAT6	ENST00000535201.1;ENST00000538913.2;ENST00000542721.1;ENST00000537215.2;ENST00000553397.1;ENST00000556259.1;ENST00000554764.1;ENST00000454075.3;ENST00000553275.1;ENST00000300134.3;ENST00000555104.1;ENST00000543873.2;ENST00000557635.1;ENST00000555849.1;ENS	5'UTR;5'UTR;5'UTR;5'UTR;5'UTR;5'UTR;5'UTR;5'UTR;5'UTR;5'UTR;TSS1500;TSS1500;TSS1500;TSS200;5'UTR;5'UTR	chr12:57504025-57505310	3
cg00729875	0.546136	-4.78496	7.22189	1.15927e-06	0.164288	4.59285	5.78412	7.28925e-09	0.0015763	chr1	100111713	-	cg00729875	11769124		CCCTCATTACATATATCTATCTAACCTAATCTATACATCTACTCRAAAAC		II			NA	NA	NA	NA	NA	NA		OpenSea	TCCCCAGCACACCCTCATTACATGTGTCTGTCTGGCCTGATCTGTGCATCTGCTCGGAGA[CG]CTCCTGACAAGTCGGGAATTTCTCTATTTCTCCACTGGTGCAAAGAGCGGATTTCTCCCT	CCTCATTACATGTGTCTGTCTGGCCTGATCTGTGCATCTGCTCGGAGACG	PALMD;PALMD	NM_017734;NM_017734	1stExon;5'UTR				TRUE				PALMD;PALMD	ENST00000263174.4;ENST00000263174.4	5'UTR;1stExon	PALMD;PALMD	ENST00000263174.4;ENST00000263174.4	5'UTR;1stExon	chr1:100111305-100112150	3
cg00751253	-0.41906	-4.87246	-6.5	4.57811e-06	0.164288	3.59209	-5.19277	2.07185e-07	0.00790654	chr8	75233613	-	cg00751253	75668220	38800885	CAAACAATACTAAACACAACAAAATATAACTCAAAAATAAAAACCCAACA	CGAACAATACTAAACACGACAAAATATAACTCGAAAATAAAAACCCGACG	I	A	Red	NA	NA	NA	NA	NA	NA	chr8:75232649-75234101	Island	GGGGCACGGACGCGGGCAGTGCTGGGCACGGCAGGGTGTAGCTCGGGGGTGGGGGCCCGG[CG]GGCGAGCTCACGACAGCGCCCTGGGCAGCTCGCGCTGCCGCTCGGCTCCAGTCCGACGCC	CGCCGGGCCCCCACCCCCGAGCTACACCCTGCCGTGCCCAGCACTGCCCG	JPH1	NM_020647	TSS200				TRUE	8:75395220-75396710			JPH1;GDAP1	ENST00000342232.4;ENST00000521096.1	TSS200;5'UTR	GDAP1;JPH1;JPH1;GDAP1	ENST00000520797.1;ENST00000519947.1;ENST00000342232.4;ENST00000521096.1	TSS200;TSS200;TSS200;5'UTR	chr8:75232625-75234370	3
cg01216311	-0.361797	1.72115	-5.68553	2.34516e-05	0.191007	2.35055	-4.54123	5.5926e-06	0.0465703	chr17	7025714	+	cg01216311	59777546		AAACTCTCTAAAATAAAATTCTTCTTTCTCAAAAAAACTTCCTTTATAAC		II			NA	NA	NA	NA	NA	NA		OpenSea	TAACACTTAGCAAATAATTCGAATTAAGTTAACACTCAAGACACTGACTGTGGCTAAGAA[CG]CCACAAAGGAAGTCCTCCTGAGAAAGAAGAATCTTATTTTAGAGAGTTTTTATTTTAAGA	CGCCACAAAGGAAGTCCTCCTGAGAAAGAAGAATCTTATTTTAGAGAGTT																			chr17:7025617-7026122
cg01839414	-0.306693	-4.46191	-5.84224	1.70115e-05	0.191007	2.59858	-4.6666	3.06229e-06	0.0369449	chr5	75700192	+	cg01839414	81772538		AATACTTCCTAACACATATTTAAAACTCTAAACTCTACACATAAAACCAC		II			NA	NA	NA	NA	NA	NA	chr5:75698759-75700160	S_Shore	CCTCGGAAATAGGTTGCTTTGGCCGATCGTGAGTGGATGGAGCCAGATTAACACCAACCA[CG]TGGCTTCATGTGCAGAGTTCAGAGTCCTAAACATGTGCCAGGAAGCATTTCCTTTAAAAC	CGTGGCTTCATGTGCAGAGTTCAGAGTCCTAAACATGTGCCAGGAAGCAT	IQGAP2	NM_006633	Body								IQGAP2	ENST00000379730.3	5'UTR	IQGAP2;IQGAP2	ENST00000514350.1;ENST00000379730.3	TSS200;5'UTR	chr5:75700005-75700695	3
cg01900800	0.342486	2.49891	5.82382	1.76626e-05	0.191007	2.56966	4.66573	3.07518e-06	0.0369449	chr20	44109597	-	cg01900800	8786501		AACTCTAACACTTACCTAACCTTCTCACCTCCCTAAATCACAATTATCTC		II			NA	NA	NA	NA	NA	NA		OpenSea	GTTCAAATGTTAGCTCTGACACTTACCTAACCTTCTCACCTCCCTGAGTCACAGTTATCT[CG]CTTATAAAATGTAGCTAAATAAGATCTAATTGATCAGATAATCCCATTTTAACCTAAAGA	GCTCTGACACTTACCTAACCTTCTCACCTCCCTGAGTCACAGTTATCTCG	WFDC2	NM_006103	3'UTR								WFDC2;WFDC2	ENST00000488143.1;ENST00000372676.3	5'UTR;3'UTR	WFDC2;WFDC2;WFDC2;WFDC2	ENST00000488143.1;ENST00000372676.3;ENST00000447118.1;ENST00000462062.1	5'UTR;3'UTR;3'UTR;5'UTR
cg02000926	-0.523756	-4.61605	-6.90785	2.08881e-06	0.164288	4.16898	-5.51903	3.40868e-08	0.00315911	chr10	134775770	-	cg02000926	75783918		AAAAACAATACTTAAACTCCRAACCRAATTAACTAATTAAAACAAAACTC		II			NA	NA	NA	NA	NA	NA	chr10:134774213-134774485	S_Shore	GAGTCGACTCCAGAGGCAGTACTTGGACTCCGGACCGGATTGACTAGTTAAAGCAGGGCT[CG]CGGAAGCAGCTTTCCCTAAGCCTCGCCCACCCGAGTGCCTGTCAGTTTTCCGTTGCCATA	GAGGCAGTACTTGGACTCCGGACCGGATTGACTAGTTAAAGCAGGGCTCG	LINC01167;LINC01166	NR_125763;NR_120627	TSS200;Body				TRUE	10:134625456-134625841	10:134775499-134776491	Unclassified	RP13-137A17.5;RP13-137A17.4	ENST00000423232.1;ENST00000443633.1	TSS200;3'UTR	RP13-137A17.5;RP13-137A17.4	ENST00000423232.1;ENST00000443633.1	TSS200;3'UTR	chr10:134775405-134776355	3
cg02303074	-0.358021	2.03358	-6.03174	1.15868e-05	0.191007	2.89275	-4.81819	1.44866e-06	0.0240979	chr7	2449916	-	cg02303074	66605109		CTTAAACAAATACTAAATACCAAATACTACTATAAACCTTAAAAATACCC		II			NA	NA	NA	NA	NA	NA		OpenSea	ATCACCTCTTTCTTGAGCAAGTACTGAGTGCCAGATGCTACTGTAAGCCTTGAGAATACC[CG]CTGTGAGGCAGGACGAGGACCTCCCTTTTAAGTCAGTGCAGGAAGACAGTGAGTGGATTA	CGGGTATTCTCAAGGCTTACAGTAGCATCTGGCACTCAGTACTTGCTCAA	CHST12;CHST12;CHST12	NM_018641;NM_001243794;NM_001243795	5'UTR;5'UTR;5'UTR								CHST12	ENST00000258711.6	5'UTR	CHST12;CHST12	ENST00000258711.6;ENST00000432336.1	5'UTR;5'UTR	chr7:2449365-2450010	3
cg03048889	-0.320707	-2.28574	-6.66659	3.31359e-06	0.164288	3.83135	-5.32604	1.00377e-07	0.00542663	chr20	20433168	+	cg03048889	49657535	76743150	CTCCATACAATATCAAATATATTCAACTCACTAAATTCCTATCCTCACCA	CTCCGTACAATATCGAATATATTCAACTCACTAAATTCCTATCCTCGCCG	I	C	Grn	NA	NA	NA	NA	NA	NA	chr20:20433105-20433329	Island	GTGCCACCGCTGACAGGCAGCCACGTGGGTATCCCCAGCGGAAGGGCTGTCTCCTCCCGG[CG]GCGAGGACAGGAACCCAGTGAGCTGAACACATCCGACATTGTACGGAGCAGCAGGAACAG	CTCCGTACAATGTCGGATGTGTTCAGCTCACTGGGTTCCTGTCCTCGCCG	RALGAPA2	NM_020343	Body		chr20:20432950-20432950		TRUE	20:20381106-20381298	20:20432799-20433358	Promoter_Associated							chr20:20432900-20433335	3
cg03512499	-0.543719	-2.39875	-5.75096	2.05019e-05	0.191007	2.45463	-4.59357	4.35717e-06	0.042604	chr6	134216920	-	cg03512499	74720118		AAAAAATCTCCCCATCACTCCAATACRAATAATTAACCTTACTCTAATCC		II			rs76713704	0.035156	NA	NA	NA	NA	chr6:134216919-134217280	Island	CTCGGGCCAGAAAAAAATCTCCCCATCACTCCAGTGCGAGTGGTTGGCCTTGCTCTGGTC[CG]GCACTGTGTGCGTCGGGAAGTCGGCCTGGAGTTGGGGTTGCAGGGACGCCACGGCTGGTG	AAAAATCTCCCCATCACTCCAGTGCGAGTGGTTGGCCTTGCTCTGGTCCG							TRUE	6:134258613-134259109									chr6:134216680-134217490	3
cg05172122	-0.286348	-0.0180116	-6.9543	1.91296e-06	0.164288	4.23279	-5.55619	2.75719e-08	0.00298121	chr1	119526783	-	cg05172122	86744876		RCTTTCTACAAAAACTTTTCCTATCTCATTTCACTAACAATTAAACTAAC		II			NA	NA	NA	NA	NA	NA	chr1:119526782-119527192	Island	GGGGCGGCCGCGCTTTCTGCAAGGGCTTTTCCTATCTCATTTCACTAGCAGTTGAGCTGA[CG]GGTGCGTGCGAGAATGCGAGACCTGCCACGTGTACACGTGTACGCGGAGTGTCGATCTGC	CTTTCTGCAAGGGCTTTTCCTATCTCATTTCACTAGCAGTTGAGCTGACG	TBX15	NM_152380	5'UTR					1:119328250-119329069			TBX15;TBX15	ENST00000344218.5;ENST00000207157.3	5'UTR;5'UTR	TBX15;TBX15	ENST00000344218.5;ENST00000207157.3	5'UTR;5'UTR	chr1:119526065-119526795	3
cg05329979	-0.289351	-0.245494	-6.57953	3.92156e-06	0.164288	3.70694	-5.2564	1.46905e-07	0.00637735	chr1	119526789	-	cg05329979	99803821		TACAAAAACTTTTCCTATCTCATTTCACTAACAATTAAACTAACRAATAC		II			NA	NA	NA	NA	NA	NA	chr1:119526782-119527192	Island	GCCGCGCTTTCTGCAAGGGCTTTTCCTATCTCATTTCACTAGCAGTTGAGCTGACGGGTG[CG]TGCGAGAATGCGAGACCTGCCACGTGTACACGTGTACGCGGAGTGTCGATCTGCCTGCGT	CGCACCCGTCAGCTCAACTGCTAGTGAAATGAGATAGGAAAAGCCCTTGC	TBX15	NM_152380	5'UTR					1:119328250-119329069			TBX15;TBX15	ENST00000344218.5;ENST00000207157.3	5'UTR;5'UTR	TBX15;TBX15	ENST00000344218.5;ENST00000207157.3	5'UTR;5'UTR	chr1:119526065-119526795	3
cg05905596	0.438532	3.25647	6.08592	1.0391e-05	0.191007	2.97568	4.8754	1.08591e-06	0.0221543	chr6	12336774	+	cg05905596	77617165		AACCCTTATCAATTAACAACTAACACCAAAACACTACTTAAATAAATAAC		II			NA	NA	NA	NA	NA	NA		OpenSea	AAAGATGACCCTCAATACAGTGGGGAAGAAGTGAGGGTTTACCTCCACACCTTCATCCCA[CG]CCACTTACCTAAGTAGTGTTTTGGTGTCAGTTGCCAACTGATAAGGGCTTTCCCTTATTT	CGCCACTTACCTAAGTAGTGTTTTGGTGTCAGTTGCCAACTGATAAGGGC																			chr6:12334784-12337207
cg06535749	-0.458344	3.47596	-6.46051	4.94541e-06	0.164288	3.53464	-5.16118	2.45394e-07	0.0088444	chr1	220699960	+	cg06535749	44786162		AATACTACCTCCTAAACTATAATATATTACTAAAAATATCAAACATTTAC		II			NA	NA	NA	NA	NA	NA	chr1:220701507-220702348	N_Shore	AGGATTATGCCCTTGCAACTTCAATGTATCTTGGTGATTCAGGATTTTCTGCAGAGGGCA[CG]TAAATGCTTGACATTCTCAGTAACACATCATAGTTCAGGAGGCAGCATTGCAGTTCCGCT	ATGCTGCCTCCTGAACTATGATGTGTTACTGAGAATGTCAAGCATTTACG																	chr1:220699680-220699970	3
cg06643013	-0.442482	-1.642	-5.74454	2.07733e-05	0.191007	2.44446	-4.58844	4.46563e-06	0.042604	chr6	134217242	-	cg06643013	84653449		CTACAAATCCRCTAACTCAAAAATAAAACRCAAAACAAATTCTAAATTAC		II			NA	NA	NA	NA	NA	NA	chr6:134216919-134217280	Island	TGCGTGTCCCGCTGCAGATCCGCTGGCTCAGGGATGAGGCGCAGGGCAGGTTCTGGGTTA[CG]TCCCCACACCGCGGGGAACCCAGGTGCGAGCGGGGCGCAGCTGGCCTGCCAACATCCTTT	TGCAGATCCGCTGGCTCAGGGATGAGGCGCAGGGCAGGTTCTGGGTTACG								6:134258613-134259109									chr6:134216680-134217490	3
cg06845639	0.399198	5.24184	5.78692	1.90459e-05	0.191007	2.51152	4.63621	3.54848e-06	0.0395978	chr16	77747526	-	cg06845639	51798866	1637944	CTATATACACACACTACAATATTATTCATAACATCATTACAACCTTTCCA	CTATATACACACGCTACGATATTATTCATAACATCGTTACGACCTTTCCG	I	C	Grn	NA	NA	NA	NA	NA	NA		OpenSea	TGGGTGTACACCCTGTGTGCACACGCTGCGATATTATTCATGACATCGTTGCGACCTTTC[CG]CTAATATCACAGTGGGTGTATGCCCTGGGTGCGCACCCTGCAATACTATGCATGATATCC	CGGAAAGGTCGCAACGATGTCATGAATAATATCGCAGCGTGTGCACACAG								16:76304990-76305061
cg07087737	-0.602532	4.14275	-5.88916	1.54619e-05	0.191007	2.67201	-4.70413	2.54951e-06	0.0337549	chr4	108355382	-	cg07087737	33621879		CCAAAACTTACCTTTTCCTTAACTTTTAAATTTTCTAAACATTAAATAAC		II			NA	NA	NA	NA	NA	NA		OpenSea	TGTGTTCTTCTCCAGAGCTTACCTTTTCCTTAGCTTTTGAGTTTTCTGGGCATTGAATAA[CG]AGTTCTTTCGAATGCAGTGGAAATACTTTCCTATGGAACATCTTTTTCTCCTATTAGAAT	CAGAGCTTACCTTTTCCTTAGCTTTTGAGTTTTCTGGGCATTGAATAACG											U6	ENST00000516661.1	TSS1500	U6	ENST00000516661.1	TSS1500
cg07190229	-0.36807	-2.22024	-6.11324	9.83695e-06	0.191007	3.01731	-4.88339	1.04278e-06	0.0221543	chr8	142377361	-	cg07190229	47767280		CRAACAAACTAAAAATAAAAATCCTCAACTCTCAACTCTACATACAACCC		II			NA	NA	NA	NA	NA	NA		OpenSea	CGCGCTTCACCCGGGCAGGCTGGAGATGGGAGTCCTCAGCTCTCAGCTCTGCATGCAGCC[CG]GACCTCGCCTTCCTACGGCCTGACGTCAGGCCAGCGCTTGGGGCTCCTTTTGGGCAAAGG	CGGGCTGCATGCAGAGCTGAGAGCTGAGGACTCCCATCTCCAGCCTGCCC	GPR20;GPR20	NM_005293;NM_005293	1stExon;5'UTR				TRUE				GPR20;GPR20	ENST00000377741.3;ENST00000377741.3	1stExon;5'UTR	GPR20;GPR20	ENST00000377741.3;ENST00000377741.3	1stExon;5'UTR	chr8:142377240-142377495	3
cg07447779	-0.58003	2.92748	-6.97228	1.8491e-06	0.164288	4.25738	-5.57058	2.53898e-08	0.00298121	chr2	109237572	-	cg07447779	97742463		TAAATTTTACTTATTAATAAACAAATAAATAACCTACCTTCTTAATCACC		II			NA	NA	NA	NA	NA	NA		OpenSea	TTCATAACAATTAAATTTTGCTTATTAATAAACAAGTAAGTAACCTGCCTTCTTGGTCAC[CG]CTTCCCCCCTCCCCAAGGTGCGAGGCCCAGAGATAAGGCAAGTTGTGCCTTGCTGAGGAG	CGGTGACCAAGAAGGCAGGTTACTTACTTGTTTATTAATAAGCAAAATTT	LIMS1;LIMS1;LIMS1;LIMS1;LIMS1	NM_001193484;NM_004987;NM_001193488;NM_001193482;NM_001193483	TSS200;5'UTR;5'UTR;Body;Body						2:109237353-109237846	Promoter_Associated	LIMS1;LIMS1;LIMS1	ENST00000409441.1;ENST00000332345.6;ENST00000393310.1	TSS200;5'UTR;5'UTR	LIMS1;LIMS1;LIMS1;LIMS1;LIMS1	ENST00000449684.2;ENST00000409441.1;ENST00000422797.1;ENST00000332345.6;ENST00000393310.1	TSS200;TSS200;TSS200;5'UTR;5'UTR	chr2:109237520-109238035	3
cg07934217	-0.411529	-2.91453	-5.99447	1.24912e-05	0.191007	2.8354	-4.78838	1.68136e-06	0.0259709	chr10	52834850	-	cg07934217	87618275		CTTCTTACRAAACTATACACRTTTCTCAAAACCAAACTCACTACACATAC		II			NA	NA	NA	NA	NA	NA	chr10:52833539-52834752	S_Shore	TTTAACGGGCACTTCTTGCGGGGCTGTGCACGTTTCTCAGAGCCAGACTCACTGCACATA[CG]TTGCCTTCGTGTCTTTGTCAGATGTCAAGGTATTATTTTTAAATATACATATACATTCGT	TTCTTGCGGGGCTGTGCACGTTTCTCAGAGCCAGACTCACTGCACATACG	PRKG1;PRKG1	NM_001098512;NM_006258	Body;Body			DMR
cg07988015	-0.351056	-4.03735	-5.65096	2.5183e-05	0.191007	2.29527	-4.51358	6.37421e-06	0.0480845	chr9	19103101	+	cg07988015	14784900		TACACAAACAAATAAACCCCACTAACCAAAAATCAAAAACCCRAAAACCC		II			NA	NA	NA	NA	NA	NA	chr9:19102470-19103110	Island	GGCATTGCGCGGCCAGCGACTTGCTCTGCGCTTGCTTAACCGCTGTCGTGCCCAGATCCT[CG]GGCCTTCGGGTTTCTGATTCTTGGTTAGTGGGGTCCATTTGCTTGTGTATCCTAGTTGTT	CGGGCCTTCGGGTTTCTGATTCTTGGTTAGTGGGGTCCATTTGCTTGTGT	HAUS6	NM_017645	TSS200					9:19092481-19093110	9:19102118-19103429	Promoter_Associated	HAUS6;HAUS6	ENST00000380502.3;ENST00000380502.3	1stExon;5'UTR	HAUS6;HAUS6	ENST00000380502.3;ENST00000380502.3	1stExon;5'UTR	chr9:19102860-19103135	3
cg08129312	-0.279887	-0.683037	-5.77941	1.9341e-05	0.191007	2.49966	-4.61634	3.90571e-06	0.0402195	chr10	103991777	-	cg08129312	78754460		TCCTAACCCTTACAACCRTACTCTAAAAACTAAAAATACRAAATACCAAC		II			NA	NA	NA	NA	NA	NA	chr10:103990213-103991829	Island	TACCGCTGTGCTCCTGGCCCTTGCAGCCGTGCTCTGGGAGCTGGGGGTGCGGAGTGCCAG[CG]TCTGACAGCGACAGGGCAGGGCTCCGGGCCTCTGCCTCGCTGAGCAGGCCGAACTCCATG	CGCTGGCACTCCGCACCCCCAGCTCCCAGAGCACGGCTGCAAGGGCCAGG	PITX3	NM_005029	Body					10:103979701-103981990	10:103991539-103991881	Unclassified	PITX3;RP11-242B12.5	ENST00000539804.1;ENST00000556056.1	1stExon;5'UTR	PITX3;RP11-242B12.5	ENST00000539804.1;ENST00000556056.1	1stExon;5'UTR	chr10:103991560-103991835	3
cg08182814	0.515562	4.54559	6.95146	1.92326e-06	0.164288	4.2289	5.56779	2.5799e-08	0.00298121	chr17	43008359	-	cg08182814	93784555		AAACAAACCCTTCTATCCAAAAACTTTAAATACACTACCTAACATAAAAC		II			NA	NA	NA	NA	NA	NA		OpenSea	GAAATAAAATTAAACAGGCCCTTCTGTCCAGAAGCTTTAAATACACTGCCTAGCATGAAG[CG]TGCTGGGGAGGGAAGAGCGGGATGGCAGTAACAGAGCTAAGTGGCAGGGGATTTAGGAAC	CGCTTCATGCTAGGCAGTGTATTTAAAGCTTCTGGACAGAAGGGCCTGTT	KIF18B;KIF18B	NM_001265577;NM_001264573	Body;Body														chr17:43008105-43008635	3
cg08572565	-0.328124	-1.80129	-6.00939	1.21208e-05	0.191007	2.85838	-4.80031	1.58422e-06	0.0250673	chr14	51298737	+	cg08572565	53640951		CTAAATTCTCAAAAAATACTAATTTCCTCTTATCTATTACTTACTTTCTC		II			NA	NA	NA	NA	NA	NA	chr14:51296727-51298477	S_Shore	GATGGATTACAACCCACAAGTCTGGTTATTTTAGCAGGAAACTGGTGATTCCTTTTCTAC[CG]AGAAAGCAAGCAACAGACAAGAGGAAACCAGCATTCCTTGAGAATCCAGTGCGCTAGAAA	TGGATTCTCAAGGAATGCTGGTTTCCTCTTGTCTGTTGCTTGCTTTCTCG	NIN;NIN;NIN	NM_182946;NM_182944;NM_020921	TSS1500;TSS1500;TSS1500								NIN	ENST00000389868.3	TSS1500	NIN;NIN;NIN;NIN	ENST00000463419.1;ENST00000496749.1;ENST00000476352.1;ENST00000245441.5	TSS1500;TSS1500;TSS1500;TSS1500	chr14:51297805-51298855	3
cg08662607	-0.457028	-3.66095	-6.0694	1.07413e-05	0.191007	2.95046	-4.84832	1.24512e-06	0.022761	chr1	174970112	+	cg08662607	19602960		AACAAATCTAATTAATACACACCCAACACTTAACTATAAATAACTATCCC		II			NA	NA	NA	NA	NA	NA	chr1:174968490-174969624	S_Shore	AGAAAATGGGAATGATAGTACTTGTATTGCTCATTTCCTGGCGTAAGTGGGAGGTGAAGA[CG]GGACAGTTATTCACAGTTAAGTGTTGGGTGTGTATTAACTAGATTTGCTTTATGAAAACA	CGGGACAGTTATTCACAGTTAAGTGTTGGGTGTGTATTAACTAGATTTGC	CACYBP;CACYBP	NM_001007214;NM_014412	5'UTR;Body								CACYBP;CACYBP;CACYBP	ENST00000367681.2;ENST00000450101.2;ENST00000405362.1	5'UTR;5'UTR;5'UTR	CACYBP;CACYBP;CACYBP;CACYBP;CACYBP;CACYBP	ENST00000367681.2;ENST00000450101.2;ENST00000461977.1;ENST00000483307.1;ENST00000473925.1;ENST00000405362.1	5'UTR;5'UTR;5'UTR;5'UTR;5'UTR;5'UTR	chr1:174970000-174970415	3
cg08825721	0.348176	-1.99707	5.77801	1.93966e-05	0.191007	2.49744	4.62908	3.67288e-06	0.039691	chr8	32161074	-	cg08825721	84740847		TTCTTATACATATCCCAAAATAAAATAACACCTATTAAAATACCAACACC		II			NA	NA	NA	NA	NA	NA		OpenSea	AATTTCATGATTTCTTGTGCATATCCCAAAATGAAATGACACCTGTTAAAGTGCCAGCAC[CG]TTAGCAAAAGAACATTTAAAACAGAAAGTGGTGCCAGTTTTATTTCAATGTCATCAGATG	CGGTGCTGGCACTTTAACAGGTGTCATTTCATTTTGGGATATGCACAAGA	NRG1	NM_013962	Body														chr8:32160800-32161150	3
cg08872738	-0.301271	-3.26569	-5.66705	2.43612e-05	0.191007	2.32103	-4.52645	5.99819e-06	0.0465703	chr12	50339482	-	cg08872738	47633161		ATAACTCAACTCAAAACAAAAAACACATCTCACRTCAACTATCAAACAAC		II			NA	NA	NA	NA	NA	NA		OpenSea	AGAGGGCATTTGTGACTCAGCTCAGAGCAGGAAACACATCTCACGTCAACTGTCAGACAG[CG]CTGCTCCGAATCCCATCACAGTGCTCCAGCAGGGGGCGTCCTCACCGGCCGCGGCCACAG	TGACTCAGCTCAGAGCAGGAAACACATCTCACGTCAACTGTCAGACAGCG					chr12:50339326-50339326		TRUE	12:48625548-48625875	12:50339151-50340199	NonGene_Associated							chr12:50339145-50339615	3
cg09336508	0.291025	2.27939	5.66197	2.46176e-05	0.191007	2.3129	4.53626	5.72616e-06	0.0465703	chr16	20976025	+	cg09336508	58607157		CRTTAAAAAATCCCATAAAAATCCRTACCTAACAAATTACTAAACTTCCC		II			NA	NA	NA	NA	NA	NA		OpenSea	TTAAGGCCCAGCGTCTGGAATTGGATACAATGATGCCATTGTCGATGGAGAAGGAGTCAA[CG]GGAAGCCCAGCAATCTGCCAGGCACGGATTTTTATGGGATCCCCTAACGTGTGGCTGAGA	CGGGAAGCCCAGCAATCTGCCAGGCACGGATTTTTATGGGATCCCCTAAC	DNAH3	NM_017539	Body					16:20883353-20883761			DNAH3;DNAH3	ENST00000544558.1;ENST00000415178.1	3'UTR;3'UTR	DNAH3;DNAH3	ENST00000544558.1;ENST00000415178.1	3'UTR;3'UTR
cg09652652	-0.301866	-2.02181	-6.05906	1.09671e-05	0.191007	2.93463	-4.84004	1.29813e-06	0.022761	chr3	194408845	+	cg09652652	66672153	78698260	AAACAAAAAAATTATCAAAACCACAAATAAATAACCACAATAAAACACCA	AAACAAAAAAATTATCGAAACCACGAATAAATAACCACGATAAAACGCCG	I	A	Red	NA	NA	NA	NA	NA	NA	chr3:194406440-194409045	Island	CCAGGCCGACGGCGCCAGTGCAGACGAGCCCCACTCGGGCTGAGCTCCTCCGCGCGTCGC[CG]GCGCTCCACCGTGGCTACCCATCCGTGGTCCCGACAACCTCCCTGTCCCTTGCCCGCCCC	CGGCGCTCCACCGTGGCTACCCATCCGTGGTCCCGACAACCTCCCTGTCC	FAM43A;FAM43A	NM_153690;NM_153690	3'UTR;1stExon			DMR		3:195887730-195890297			FAM43A;FAM43A	ENST00000329759.4;ENST00000329759.4	1stExon;3'UTR	FAM43A;FAM43A	ENST00000329759.4;ENST00000329759.4	1stExon;3'UTR	chr3:194406725-194409595	3
cg09676684	-0.241251	-2.20537	-5.65555	2.49456e-05	0.191007	2.30262	-4.51726	6.26464e-06	0.0478138	chr11	61062962	-	cg09676684	89798868		AACCCCRAAAAAAAACAAACTTCRAAAACAAAACTAACACCAAAAACTAC		II			NA	NA	NA	NA	NA	NA	chr11:61061751-61063063	Island	CGTCAGACCGAGGCCCCGGGAGGAAACAGACTTCGGGAACAAGGCTAGCACCAGAGGCTG[CG]CGCCCCGGGCATGGCCCCTGTCGGTGGGACCCGAGACGCCTTGTTGTGACGAGGTGGGAA	GCCCCGGGAGGAAACAGACTTCGGGAACAAGGCTAGCACCAGAGGCTGCG	VWCE	NM_152718	TSS200					11:60818220-60819639	11:61060933-61063337	Unclassified	VWCE	ENST00000335613.5	TSS200	VWCE;VWCE;VWCE;VWCE	ENST00000335613.5;ENST00000538579.1;ENST00000301770.6;ENST00000535599.1	TSS200;TSS1500;TSS1500;TSS1500	chr11:61062725-61063050	3
cg09678212	-0.321789	-0.234681	-6.2785	7.07716e-06	0.179654	3.26621	-5.01559	5.28717e-07	0.0136776	chr3	41240163	-	cg09678212	63805554		CCATTAATTATTTATTCACAATAAATACTCCTAAAAACTTATTAAATTAC		II			NA	NA	NA	NA	NA	NA	chr3:41240162-41241631	Island	CTAATCCATTTCCATTAGTTATTTGTTCACAGTAGGTACTCCTAAGGACTTGTTGAATTG[CG]GGCTTGGCGCCCGTTCTACGGAGAGTTCACAGCCTTCGTGAGTGGGGACAGAAGGCGGCT	CATTAGTTATTTGTTCACAGTAGGTACTCCTAAGGACTTGTTGAATTGCG	CTNNB1;CTNNB1;CTNNB1	NM_001904;NM_001098210;NM_001098209	TSS1500;TSS1500;TSS1500					3:41215167-41216635			CTNNB1;CTNNB1;CTNNB1;CTNNB1;CTNNB1	ENST00000396183.3;ENST00000349496.5;ENST00000453024.1;ENST00000396185.3;ENST00000405570.1	TSS1500;TSS1500;TSS1500;TSS1500;5'UTR	CTNNB1;CTNNB1;CTNNB1;CTNNB1;CTNNB1;CTNNB1;CTNNB1;CTNNB1;CTNNB1;CTNNB1	ENST00000396183.3;ENST00000349496.5;ENST00000453024.1;ENST00000396185.3;ENST00000450969.1;ENST00000431914.1;ENST00000426215.1;ENST00000405570.1;ENST00000433400.1;ENST00000431914.1	TSS1500;TSS1500;TSS1500;TSS1500;TSS1500;1stExon;5'UTR;5'UTR;5'UTR;5'UTR	chr3:41240080-41241115	3
cg10131312	-0.324151	-3.10877	-6.32579	6.44508e-06	0.174218	3.33653	-5.05342	4.33973e-07	0.0117308	chr3	68057357	-	cg10131312	91644977		CCCTCTTCAAAACRCRCTTATATTTCTACATCCTATATCCTAAACCTAAC		II			NA	NA	NA	NA	NA	NA	chr3:68056899-68057167	S_Shore	CAGGGAAACCGCCCTCTTCAGGACGCGCTTGTATTTCTGCATCCTGTGTCCTGAGCCTGG[CG]CGGGAACCGCCACTCAAACCCTCAGTGCAGCCGAGATGGAGGGAAAACAAAAGTGAATTT	CCTCTTCAGGACGCGCTTGTATTTCTGCATCCTGTGTCCTGAGCCTGGCG	FAM19A1	NM_213609	Body					3:68139957-68140081											chr3:68056711-68057397
cg10190863	-0.386741	-1.70777	-6.1017	1.00673e-05	0.191007	2.99973	-4.87415	1.09277e-06	0.0221543	chr5	139077047	+	cg10190863	43804598	98604450	AAAAACCAAAAAACATAAAATCAAAAACAACCAAACTTACTACTACTCCA	AAAAACCAAAAAACGTAAAATCGAAAACGACCGAACTTACTACTACTCCG	I	C	Grn	NA	NA	NA	NA	NA	NA	chr5:139076542-139077179	Island	GGTCAGGCTTTCCCTCGCGCTGCGGCTGTCGGAGGGCCGCGGCCGGATAGGGACAAGCGG[CG]GAGCAGCAGCAAGTCCGGCCGCCTCCGATCCTACGCCTTCTGGCCCTCCCCTCCTTCCCG	GAGGGCCAGAAGGCGTAGGATCGGAGGCGGCCGGACTTGCTGCTGCTCCG								5:139056727-139057292	5:139076721-139077981	Unclassified	CTB-35F21.1	ENST00000515296.1	5'UTR	CTB-35F21.1	ENST00000515296.1	5'UTR	chr5:139075885-139077735	3
cg10328462	-0.782108	-5.49547	-7.66705	5.14777e-07	0.164288	5.16397	-6.12636	8.99123e-10	0.000583305	chr5	148724862	+	cg10328462	3809304		CTCAATATATTCCRCRAATAAACRAAATCCTAATAATAACTACAATCTCC		II			NA	NA	NA	NA	NA	NA	chr5:148724888-148725325	N_Shore	TAAGCTCCATGCGGGCACAGCTATGATCTGCTTTCTTTGCTGCCGACCCTGCGCCCAGCA[CG]GAGACTGTAGTTACTACTAGGACCTCGCCTACCCGCGGAACACACTGAGAGCCGGAAGTG	CGGAGACTGTAGTTACTACTAGGACCTCGCCTACCCGCGGAACACACTGA	GRPEL2	NM_152407	TSS200					5:148705006-148705828	5:148724390-148725718	Promoter_Associated	GRPEL2;GRPEL2;GRPEL2	ENST00000416916.2;ENST00000507562.1;ENST00000513661.1	TSS1500;TSS1500;TSS200	GRPEL2;GRPEL2;GRPEL2	ENST00000416916.2;ENST00000507562.1;ENST00000513661.1	TSS1500;TSS1500;TSS200			chr5:148724389-148725707
cg11435841	-0.365404	-2.24533	-5.69976	2.27748e-05	0.191007	2.37325	-4.55262	5.29823e-06	0.0465703	chr19	38908926	-	cg11435841	2655840		CTTAATTAAAATACCCAAACTATAACCTCRAAAACRAAACCRAAAAATAC		II			NA	NA	NA	NA	NA	NA	chr19:38908487-38909240	Island	AAGTTACGGTCCTTGGTTGGAATGCCCAGGCTGTGGCCTCGGGGGCGGGGCCGGGAGATG[CG]TGACGTCACCGCCGGGATGACCCTGTGGGGTCGAGGGTCTGGAAGGGGAAGGACCAGGTG	CGCATCTCCCGGCCCCGCCCCCGAGGCCACAGCCTGGGCATTCCAACCAA	RASGRP4;RASGRP4;RASGRP4;RASGRP4;RASGRP4;RASGRP4;RASGRP4	NM_001146205;NM_001146207;NM_001146204;NM_170604;NM_001146202;NM_001146203;NM_001146206	Body;Body;Body;Body;Body;Body;Body				TRUE	19:43600357-43601005	19:38907898-38909002	Unclassified_Cell_type_specific							chr19:38908765-38909175	3
cg11530006	-0.273321	1.78347	-5.93939	1.39632e-05	0.191007	2.75019	-4.74432	2.09213e-06	0.0295058	chr15	86415007	+	cg11530006	88749493		CCTAAAAATAATTTTTCATCACCRCCTCCCACATTACATTAACTAAAACC		II			NA	NA	NA	NA	NA	NA		OpenSea	GTGGTGCACAGCCGGCCAGCTCTATTTCCGTCTCCCCTGTAGCTAGCATCAGCCCTGTGA[CG]GTTTCAGCCAATGCAATGTGGGAGGCGGTGATGAAAAACCATTTCCAGGCCTGGCCCTAC	CGGTTTCAGCCAATGCAATGTGGGAGGCGGTGATGAAAAACCATTTCCAG																	chr15:86414720-86415050	3
cg11935547	-0.391277	1.39577	-6.41327	5.42523e-06	0.164288	3.46554	-5.12339	3.00086e-07	0.0092705	chr8	80929565	+	cg11935547	62708847		TTTTCTTAATCTAACTAAAAACTTACCTCAAATAACCAACTTTTACTTTC		II			NA	NA	NA	NA	NA	NA		OpenSea	CTAAAATAAAAATTAGCACAGAAAGCAATGAAACTGAAAACAGGAAATCAATAGAATCAA[CG]AAAGCAAAAGTTGGTTATTTGAGGTAAGCTTCTAGCCAGACTAAGAAAAACAAAAAGAGA	TTTCTTAGTCTGGCTAGAAGCTTACCTCAAATAACCAACTTTTGCTTTCG	MRPS28	NM_014018	Body								MRPS28	ENST00000522987.1	3'UTR	MRPS28;MRPS28	ENST00000519120.1;ENST00000522987.1	5'UTR;3'UTR	chr8:80929445-80929675	3
cg11991806	-0.542684	-6.06316	-6.66776	3.30613e-06	0.164288	3.83302	-5.32698	9.98618e-08	0.00542663	chr6	112408804	-	cg11991806	98689381		RTCRCTAAACACRTCTATAAATTCAAACTAAAATTTTCCRTCAAAAAACC		II			NA	NA	NA	NA	NA	NA	chr6:112408406-112408910	Island	AAGCCTCTGCCGTCGCTAAGCACGTCTGTAGGTTCAGGCTAAGGTTTTCCGTCAGAAGGC[CG]CGCAAGTGCACTTGCGTGTCACCGTTACCGTAGCGACTGGGCTTCTGGACTGTATATCCT	TCGCTAAGCACGTCTGTAGGTTCAGGCTAAGGTTTTCCGTCAGAAGGCCG	TUBE1;C6orf225;C6orf225	NM_016262;NM_001033564;NM_001033564	TSS200;1stExon;5'UTR	high-CpG:112515486-112515583				6:112515071-112515603	6:112407744-112409355	Promoter_Associated	TUBE1;TUBE1;C6orf225;C6orf225	ENST00000368657.3;ENST00000368662.5;ENST00000368656.2;ENST00000368656.2	TSS200;TSS200;1stExon;5'UTR	TUBE1;TUBE1;C6orf225;C6orf225	ENST00000368657.3;ENST00000368662.5;ENST00000368656.2;ENST00000368656.2	TSS200;TSS200;1stExon;5'UTR	chr6:112407865-112408915	3
cg12062175	0.251984	-0.0465546	5.64832	2.53204e-05	0.191007	2.29104	4.52534	6.02991e-06	0.0465703	chr6	56734221	+	cg12062175	86613130		ATTTTTCACTAAAACTCCTTTAACTTTATCTTCTATCCCCTAAACAAATC		II			NA	NA	NA	NA	NA	NA		OpenSea	TTAGGCTGATTCCCTCTCATCTAAAGTTTCACTTGACAAACAGGAGACAGAAGAGTAGGA[CG]ACCTGCTCAGGGGACAGAAGACAAAGCCAAAGGAGTCTCAGTGAAAAACACAAAAATAGA	CGACCTGCTCAGGGGACAGAAGACAAAGCCAAAGGAGTCTCAGTGAAAAA	DST	NM_001144769	Body														chr6:56734000-56734235	3
cg12277678	0.524287	-4.14707	5.70529	2.2517e-05	0.191007	2.38207	4.57091	4.85602e-06	0.0450048	chr10	4426258	+	cg12277678	79779300		AACATAAACTTATAAAACACTAAAAATCAATTACCCTCAAAAAATCCRTC		II			NA	NA	NA	NA	NA	NA		OpenSea	GGATTTTTAGAAAAGGGGAATTTCATAGTAACTAACTGTAAAGGACACACCTCACCAAGT[CG]ACGGATTTCCTGAGGGTAATTGATTCCCAGTGTTTTACAAGTCCATGTTCTTCAGGATGA	CGACGGATTTCCTGAGGGTAATTGATTCCCAGTGTTTTACAAGTCCATGT	LINC00703;LINC00703	NR_108055;NR_108054	TSS200;TSS200				TRUE				RP11-34C15.1	ENST00000454152.1	TSS200	RP11-34C15.1	ENST00000454152.1	TSS200
cg12685753	-0.355719	-1.58621	-6.39975	5.57124e-06	0.164288	3.44569	-5.11258	3.17794e-07	0.00937128	chr17	6735539	-	cg12685753	6664300		TTTCCTCCAAAATTTATATAAATCTATTACCACAACTAACTTATTTCTAC		II			NA	NA	NA	NA	NA	NA		OpenSea	GCTACAATGAGTTTCCTCCAGAGTTTGTATAGGTCTGTTACCACAACTGGCTTATTTCTG[CG]TGGGGCGCCCGATGGGGCACTCTGTGAGGGCAGGTGTGTGAGTAGAACGCCTTCAGGCAA	CGCAGAAATAAGCCAGTTGTGGTAACAGACCTATACAAACTCTGGAGGAA	TEKT1	NM_053285	TSS1500			DMR					TEKT1;TEKT1	ENST00000535086.1;ENST00000338694.2	TSS1500;TSS1500	TEKT1;TEKT1;TEKT1	ENST00000535086.1;ENST00000573966.1;ENST00000338694.2	TSS1500;TSS1500;TSS1500
cg12693595	-0.451747	-2.90654	-5.78675	1.90528e-05	0.191007	2.51125	-4.62221	3.79679e-06	0.0397285	chr12	57504318	-	cg12693595	6719385		TAAAACCACAAAATCRAAAATTAAAACAACTTCTCTAAATTACCCAATAC		II			NA	NA	NA	NA	NA	NA		OpenSea	TCCTCTGATTGTGGGACCACAGGATCGAAAGTTAAAACAGCTTCTCTGAGTTGCCCAATG[CG]TGAATGTGGCGGTGGGGGCAGGCGGGGAGGTGGAGCCAGTTCAGCACGAGGAGGGTTAAC	CGCATTGGGCAACTCAGAGAAGCTGTTTTAACTTTCGATCCTGTGGTCCC	STAT6	NM_003153	5'UTR				TRUE	12:55790471-55790658	12:57504006-57504591	Promoter_Associated	STAT6;STAT6;STAT6;STAT6;STAT6;STAT6;STAT6;STAT6	ENST00000535201.1;ENST00000538913.2;ENST00000542721.1;ENST00000537215.2;ENST00000454075.3;ENST00000300134.3;ENST00000543873.2;ENST00000556155.1	5'UTR;5'UTR;5'UTR;5'UTR;5'UTR;5'UTR;TSS1500;5'UTR	STAT6;STAT6;STAT6;STAT6;STAT6;STAT6;STAT6;STAT6;STAT6;STAT6;STAT6;STAT6;STAT6;STAT6;STAT6;STAT6;STAT6	ENST00000535201.1;ENST00000538913.2;ENST00000542721.1;ENST00000537215.2;ENST00000555849.1;ENST00000553397.1;ENST00000556259.1;ENST00000554764.1;ENST00000454075.3;ENST00000553275.1;ENST00000300134.3;ENST00000557635.1;ENST00000555849.1;ENST00000555104.1;ENS	5'UTR;5'UTR;5'UTR;5'UTR;5'UTR;5'UTR;5'UTR;5'UTR;5'UTR;5'UTR;5'UTR;TSS200;1stExon;TSS1500;TSS1500;5'UTR;5'UTR	chr12:57504025-57505310	3
cg12896922	0.256719	1.34453	6.04261	1.13361e-05	0.191007	2.90943	4.84075	1.2935e-06	0.022761	chr8	105453719	+	cg12896922	1776573		CCTCTTTACCTCTCTCTTTCACTTTAAAAACCCCTTATATTAAACCTACC		II			NA	NA	NA	NA	NA	NA		OpenSea	GGGATTAATAGATATGATTAAATTAAGGCCCTTGAAATGGGGAGATTATCCTGAATTAAT[CG]GTAGGCTTAATATAAGGGGCCCTTAAAGTGAAAGAGAGAGGCAAAGAGGTCAAAATAATG	CGGTAGGCTTAATATAAGGGGCCCTTAAAGTGAAAGAGAGAGGCAAAGAG	DPYS	NM_001385	Body				TRUE							DPYS	ENST00000519217.1	3'UTR
cg13080379	-0.258584	-0.44912	-5.68596	2.34305e-05	0.191007	2.35125	-4.54158	5.58335e-06	0.0465703	chr1	119527156	-	cg13080379	86797969		CRAACRCCTAAAATATACTTACAAAACCRCAACAATATACTTACAAAACC		II			NA	NA	NA	NA	NA	NA	chr1:119526782-119527192	Island	GATGGCGCCGCCGAGCGCCTGAAATATACTTGCAAGGCCGCAGCAATATACTTGCAAGGC[CG]CAGCCGGAGCAGCTGTTCCAGCCGATCCTAGCTCGAAAGTTCCTCTGTTGCTCTGGGAGA	CGGCCTTGCAAGTATATTGCTGCGGCCTTGCAAGTATATTTCAGGCGCTC	TBX15	NM_152380	5'UTR			DMR		1:119328250-119329069			TBX15;TBX15	ENST00000344218.5;ENST00000207157.3	5'UTR;5'UTR	TBX15;TBX15	ENST00000344218.5;ENST00000207157.3	5'UTR;5'UTR	chr1:119526805-119528235	3
cg13449377	-0.40017	3.04684	-5.9721	1.30689e-05	0.191007	2.80085	-4.77048	1.8379e-06	0.0270986	chr7	96631089	+	cg13449377	97645322		AAAAATAAACTCTTAAATCAAAAAATCTCCTACTATTCCTAATCTAAACC		II			NA	NA	NA	NA	NA	NA	chr7:96631383-96631800	N_Shore	GCTGCAAAACCACTTCGGGCACCCCAAAGCATTTCCAGGCCTACATGCGTGAGCAAACAC[CG]GTCCAGACCAGGAACAGCAGGAGATTCTTTGACCCAAGAGCCCATTCCTCCAACAGTGGC	CGGTCCAGACCAGGAACAGCAGGAGATTCTTTGACCCAAGAGCCCATTCC	DLX6AS	NR_015448	Body			RDMR	TRUE				DLX6-AS1;DLX6-AS1;DLX6-AS1;DLX6-AS1;DLX6-AS1;DLX6-AS1;DLX6-AS1	ENST00000458352.1;ENST00000437541.1;ENST00000430027.2;ENST00000431497.1;ENST00000452769.1;ENST00000437331.1;ENST00000430404.1	3'UTR;3'UTR;3'UTR;3'UTR;3'UTR;3'UTR;3'UTR	DLX6-AS1;DLX6-AS1;DLX6-AS1;DLX6-AS1;DLX6-AS1;DLX6-AS1;DLX6-AS1	ENST00000458352.1;ENST00000437541.1;ENST00000430027.2;ENST00000431497.1;ENST00000452769.1;ENST00000437331.1;ENST00000430404.1	3'UTR;3'UTR;3'UTR;3'UTR;3'UTR;3'UTR;3'UTR	chr7:96631060-96631655	3
cg13529288	-0.393469	-5.49619	-6.26982	7.20003e-06	0.179654	3.25325	-5.00864	5.4816e-07	0.0136776	chr7	100209880	-	cg13529288	60642573		CCACAAACTAACTAACAAATACTTTAACCACAAAATAAACATCCTAACRC		II			NA	NA	NA	NA	NA	NA	chr7:100209594-100210655	Island	CATTAATCTGACCACAAGCTGACTGGCAGGTGCTTTAACCACAAGGTGGGCATCCTAACG[CG]AGCGACCGTTTTGAGGCAGAAGCCCGATGGGGCCCGTGTCCGAGCTTAGGGAGGGGCCGG	CGCGTTAGGATGCCCACCTTGTGGTTAAAGCACCTGCCAGTCAGCTTGTG	MOSPD3;MOSPD3;MOSPD3;MOSPD3	NM_001040098;NM_023948;NM_001040099;NM_001040097	TSS200;TSS1500;TSS1500;5'UTR	high-CpG:100047674-100048145				7:100047570-100048553	7:100209399-100210976	Promoter_Associated	MOSPD3;MOSPD3;MOSPD3;MOSPD3;MOSPD3	ENST00000393950.2;ENST00000424091.2;ENST00000393953.1;ENST00000223054.4;ENST00000379527.2	TSS1500;TSS1500;TSS1500;5'UTR;TSS200	MOSPD3;MOSPD3;MOSPD3;MOSPD3;MOSPD3;MOSPD3;MOSPD3;MOSPD3;MOSPD3	ENST00000393950.2;ENST00000424091.2;ENST00000393953.1;ENST00000497456.1;ENST00000223054.4;ENST00000462372.1;ENST00000493970.1;ENST00000490309.1;ENST00000379527.2	TSS1500;TSS1500;TSS1500;TSS1500;5'UTR;5'UTR;TSS200;5'UTR;TSS200	chr7:100209565-100210215	3
cg13571657	-0.456702	2.17912	-6.02448	1.17576e-05	0.191007	2.88159	-4.81238	1.49145e-06	0.0241893	chr2	146672490	+	cg13571657	53796978		CTATACAAAAAACAATAAAATCATAAAACTAAATATTTATACAACATATC		II			NA	NA	NA	NA	NA	NA		OpenSea	ACGTGTTCAATCTGATTCTTGACCAAGAGAAAAAGAGATTCTTTTTCTCCTACTCCCACA[CG]ACATGCTGCACAAACACCCAGTTCTATGACTTTATTGTTTCCTGCACAGTGACTTTTAAG	TGTGCAGGAAACAATAAAGTCATAGAACTGGGTGTTTGTGCAGCATGTCG											AC062031.1	ENST00000414967.1	TSS200	AC062031.1	ENST00000414967.1	TSS200
cg13603230	-0.380572	3.16003	-5.8312	1.73987e-05	0.191007	2.58126	-4.65777	3.19655e-06	0.0370314	chr1	165293792	+	cg13603230	74741596		TAATTACAAACATTCCTTTTCTCCCTATATCTCTAATAATTTTACTTTAC		II			NA	NA	NA	NA	NA	NA		OpenSea	GCAATCCTTGTGTCAATGTTGACAGACCAGCTCTTTATCATCCAGCTCCAGGAGGACAAA[CG]TAAAGCAAAACCACCAGAGATATAGGGAGAAAAGGAATGTTTGCAACTACAGGACCATGG	AGTTGCAAACATTCCTTTTCTCCCTATATCTCTGGTGGTTTTGCTTTACG	LMX1A;LMX1A	NM_177398;NM_001174069	Body;Body
cg13670883	-0.409726	2.6237	-6.57867	3.92809e-06	0.164288	3.70571	-5.25571	1.47453e-07	0.00637735	chr3	70047594	-	cg13670883	27769250		RTATTCCTAAATCTTTAAAACAATACTTCACTACTATCAATCAAACTTCC		II			NA	NA	NA	NA	NA	NA		OpenSea	CTATAAAAAGCGTGTTCCTGAATCTTTAGGACAATGCTTCACTGCTATCAATCAAACTTC[CG]TAAAATATTGAACTTATCTTTGTCCTAAGACCACAGCCATGATTAAATAAGACTTGAATA	CGGAAGTTTGATTGATAGCAGTGAAGCATTGTCCTAAAGATTCAGGAACA	LINC01212	NR_110000	TSS1500								RP11-460N16.1	ENST00000483525.1	TSS1500	RP11-460N16.1;RP11-460N16.1	ENST00000488861.1;ENST00000483525.1	TSS1500;TSS1500
cg14257232	-0.579986	-5.09259	-6.43934	5.15477e-06	0.164288	3.50372	-5.14425	2.68596e-07	0.00907633	chr16	68118565	-	cg14257232	80641210		CTCAATCTACTCAACTTCCAACAAAAAACAAACCCTACCCATTAAAATTC		II			NA	NA	NA	NA	NA	NA	chr16:68118564-68119986	Island	GGGCTTTCCCGCTCAATCTACTCAACTTCCAGCAAGGGACAGGCCCTGCCCATTGGGGTT[CG]CTGAGGCCTCAAACGCGCATGCTGTCAAGGGAGCAGCTGCGGGGGCCCGCTAGTGGGGAC	TCAATCTACTCAACTTCCAGCAAGGGACAGGCCCTGCCCATTGGGGTTCG	NFATC3;NFATC3;NFATC3	NM_004555;NM_173165;NM_173163	TSS1500;TSS1500;TSS1500					16:66675704-66677487	16:68118365-68120230	Promoter_Associated	NFATC3;NFATC3;NFATC3;RP11-67A1.2	ENST00000575270.1;ENST00000349223.5;ENST00000346183.3;ENST00000548144.1	TSS1500;TSS1500;TSS1500;5'UTR	NFATC3;NFATC3;NFATC3;NFATC3;NFATC3;NFATC3;NFATC3;NFATC3;NFATC3;NFATC3;NFATC3;RP11-67A1.2	ENST00000575270.1;ENST00000561714.1;ENST00000568466.1;ENST00000539828.2;ENST00000562171.1;ENST00000349223.5;ENST00000379165.4;ENST00000570212.1;ENST00000553077.1;ENST00000549350.1;ENST00000566893.1;ENST00000548144.1	TSS1500;TSS1500;TSS1500;TSS1500;TSS1500;TSS1500;TSS1500;TSS1500;TSS200;TSS200;TSS200;5'UTR	chr16:68118065-68119310	3
cg14680948	-0.452139	-3.45215	-5.80045	1.85265e-05	0.191007	2.53286	-4.63316	3.60119e-06	0.0395978	chr10	88726472	-	cg14680948	90606338		AAATATCTAAACCCAAAAAATTTAACTATAATACCTACCRCTAAAACCAC		II			NA	NA	rs116823520	0.011729	rs116823520	0.011729	chr10:88728039-88728720	N_Shore	GCTTGCTCTAAGAATATCTGAACCCAAGAGGTTTGACTGTAGTGCCTGCCGCTAGGGCCA[CG]TGGAGCTCTCTCTACCACCATCTGCTGGGGGCTGGCTGTCTCTTCCCACAGAGGCTGCTC	CGTGGCCCTAGCGGCAGGCACTACAGTCAAACCTCTTGGGTTCAGATATT									10:88726087-88727405	Unclassified	RP11-96C23.8;C10orf116;MMRN2	ENST00000418273.1;ENST00000372013.3;ENST00000474994.1	3'UTR;TSS1500;3'UTR	RP11-96C23.8;RP11-96C23.8;C10orf116;MMRN2	ENST00000440490.1;ENST00000418273.1;ENST00000372013.3;ENST00000474994.1	3'UTR;3'UTR;TSS1500;3'UTR	chr10:88726145-88727595	3
cg14843731	-0.345947	0.619798	-5.80105	1.85036e-05	0.191007	2.53381	-4.63365	3.59276e-06	0.0395978	chr21	27942803	+	cg14843731	43751184		ATATTAATATTATTATCTAACTCCCACTACAAACTACAAAAACAAAATTC		II			NA	NA	NA	NA	NA	NA	chr21:27945010-27945646	N_Shelf	GAGGAAGGAAAGGGAGGAGACAGAAGTTACTGGCTGAGGCCCGGAAGGTAAAACCTTGAC[CG]AATCCTGTCTTTGTAGCCTGCAGTGGGAGTCAGACAATAATATCAACACTTCACTGGGTC	TGTTGATATTATTGTCTGACTCCCACTGCAGGCTACAAAGACAGGATTCG	CYYR1	NM_052954	Body														chr21:27942525-27942835	3
cg14881470	-0.284572	0.0242601	-5.74827	2.0615e-05	0.191007	2.45037	-4.59143	4.40223e-06	0.042604	chr13	100310841	-	cg14881470	42608956	49779254	TCTCTACACTTTAAAACCACAAAATTAAAATAACTAAACCCTCCAACCCA	TCTCTACGCTTTAAAACCGCGAAATTAAAATAACTAAACCCTCCAACCCG	I	A	Red	rs115394854	0.01086	NA	NA	NA	NA	chr13:100310204-100310446	S_Shore	CCTCCTTTCAACTCTCTGCGCTTTGAAACCGCGGAGTTGGGGTAGCTAGGCCCTCCAGCC[CG]GCGACAGGCCTCGGCCACAGGCAGCGGGGCGGGGTGTGGACAGGAACAAGGAGGTGGGGT	CGGGCTGGAGGGCCTAGCTACCCCAACTCCGCGGTTTCAAAGCGCAGAGA	CLYBL	NM_206808	Body					13:99108206-99108874	13:100309983-100311382	Unclassified							chr13:100310040-100311190	3
cg15132013	-0.35108	1.36603	-5.79121	1.88798e-05	0.191007	2.51828	-4.62577	3.73203e-06	0.039691	chr1	2163529	-	cg15132013	99642193		CACAATACCCAAACCCTACTTATCCTAAAAAAAATAACCTAAAAAACCCC		II			NA	NA	NA	NA	NA	NA	chr1:2158212-2161173	S_Shelf	GGGCGTGGACCCACAGTGCCCAGACCCTACTTGTCCTAGAAGGAGTGGCCTGGGAGGCCC[CG]CCTCCGCCCTCACTGGCCGCCGTTGGCTCCTCCCACTCGTGTCTTGACAGCTTATTCTCG	CGGGGCCTCCCAGGCCACTCCTTCTAGGACAAGTAGGGTCTGGGCACTGT	SKI	NM_003036	Body			RDMR		1:2153269-2153412						SKI	ENST00000508416.1	TSS1500	chr1:2162425-2163715	3
cg15649511	0.401268	-3.65993	5.65018	2.52236e-05	0.191007	2.29401	4.52682	5.9877e-06	0.0465703	chr13	46015899	-	cg15649511	31784908		ATACTTCACCTTAAAATAAATCATAACAACAAATTATCCAACAAAAACAC		II			NA	NA	NA	NA	NA	NA		OpenSea	CTCATGCACTAGTGCTTCACCTTAAAATGAATCATAACAGCAAGTTATCCAGCAAGAACA[CG]ACAGGAGGTGATCTGTCTGGCTGTGGTGCTTCCACAGCCAGCCACAGGAGGGGTGTAAAA	TGCTTCACCTTAAAATGAATCATAACAGCAAGTTATCCAGCAAGAACACG																	chr13:46015745-46016130	3
cg16004467	0.329911	-2.06423	6.01467	1.19925e-05	0.191007	2.86651	4.8184	1.44716e-06	0.0240979	chr17	3416252	-	cg16004467	75800484		CAAAATAATATCRATCRAACAACTACTATTTCTACTTCAACRAAAACCAC		II			NA	NA	NA	NA	NA	NA		OpenSea	CTGCTGAGTTCCAAGATGATATCGATCGAGCAGCTGCTATTTCTGCTTCAGCGAAAGCCA[CG]ATCCCAGCACACAGGCACGCGCTACTGTGAGGTCAGGACGAGGAAAAGAGCCAGGACCTT	CGTGGCTTTCGCTGAAGCAGAAATAGCAGCTGCTCGATCGATATCATCTT							TRUE	17:3362993-3363080			SPATA22	ENST00000541913.1	5'UTR	TRPV3;RP11-147K16.2;SPATA22	ENST00000381913.4;ENST00000570318.1;ENST00000541913.1	3'UTR;5'UTR;5'UTR	chr17:3416080-3416435	3
cg16386213	-0.682219	-6.89773	-6.86651	2.25937e-06	0.164288	4.11188	-5.48597	4.11208e-08	0.00333464	chr15	67834673	+	cg16386213	50704282		AAAAAACTAAAATCCRCCAAAAACCAATTTAAAACTTAACATTACAAACC		II			NA	NA	NA	NA	NA	NA	chr15:67834786-67835510	N_Shore	TGACAAAGTGGGGATAACCGGGAGCTGCAGCCCCGTCTTTGAAGCTTTTGTAAAGACAAA[CG]GTCTGCAATGTTAAGCCTTAAATTGGCTTTTGGCGGACTCCAGCCTTTTACCCTTCGTTT	CGGTCTGCAATGTTAAGCCTTAAATTGGCTTTTGGCGGACTCCAGCCTTT	MAP2K5;MAP2K5	NM_002757;NM_145160	TSS1500;TSS1500					15:65621685-65622497			MAP2K5;MAP2K5;MAP2K5;MAP2K5	ENST00000541298.1;ENST00000178640.5;ENST00000560591.1;ENST00000395476.2	TSS1500;TSS1500;TSS1500;TSS1500	MAP2K5;MAP2K5;MAP2K5;MAP2K5	ENST00000541298.1;ENST00000178640.5;ENST00000560591.1;ENST00000395476.2	TSS1500;TSS1500;TSS1500;TSS1500	chr15:67833980-67834835	3
cg16889489	-0.367984	-2.32566	-6.13585	9.40163e-06	0.191007	3.05165	-4.90147	9.512e-07	0.0219244	chr6	44191036	+	cg16889489	34700265		CRTATAAAATACATAAAACTAAAAAATACAACCACACATTAAAAACCTAC		II			NA	NA	NA	NA	NA	NA	chr6:44191278-44191872	N_Shore	CCGGTCTGAGCAGCGGGTGTGTAAATGGAACAGTCCCGAGATGAATTTTATGGGAGTCTG[CG]CAGGTCCTTAATGTGTGGCTGTACCCTCCAGCCCCATGTACCCCACACGATGGACAGACA	CGCAGGTCCTTAATGTGTGGCTGTACCCTCCAGCCCCATGTACCCCACAC	SLC29A1;SLC29A1;SLC29A1;SLC29A1;SLC29A1	NM_001078174;NM_001078176;NM_001078175;NM_004955;NM_001078177	5'UTR;TSS1500;TSS1500;5'UTR;TSS1500					6:44298884-44299822			SLC29A1;SLC29A1;SLC29A1;SLC29A1;SLC29A1;SLC29A1	ENST00000371755.3;ENST00000371731.1;ENST00000393841.1;ENST00000371724.1;ENST00000393844.1;ENST00000427851.2	TSS1500;TSS1500;TSS1500;TSS1500;5'UTR;5'UTR	SLC29A1;SLC29A1;SLC29A1;SLC29A1;SLC29A1;SLC29A1	ENST00000371755.3;ENST00000371731.1;ENST00000393841.1;ENST00000371724.1;ENST00000393844.1;ENST00000427851.2	TSS1500;TSS1500;TSS1500;TSS1500;5'UTR;5'UTR	chr6:44190605-44191135	3
cg17264603	-0.374925	5.14734	-5.69455	2.30202e-05	0.191007	2.36494	-4.54845	5.40425e-06	0.0465703	chr9	74763818	+	cg17264603	56687582		AATTCCTCTCTTCACCTTAAAACTAATATTTTTAATTCTTATATTTATCC		II			NA	NA	NA	NA	NA	NA	chr9:74764241-74764903	N_Shore	GAAGTAAATAAAAGAGATTCATTCATTTTACACGAGAAAAATTGGTATTGGAATTGTTTG[CG]GACAAACACAAGAACCAAAAACATTAGCCTCAAGGTGAAGAGAGGAACCTTGGCGTCCAC	CGGACAAACACAAGAACCAAAAACATTAGCCTCAAGGTGAAGAGAGGAAC	GDA;GDA;GDA;GDA	NM_004293;NM_001242505;NM_001242506;NM_001242507	TSS1500;TSS1500;TSS1500;5'UTR								GDA;GDA;GDA;GDA	ENST00000376989.3;ENST00000376986.1;ENST00000358399.3;ENST00000545168.1	TSS1500;TSS1500;TSS1500;5'UTR	GDA;GDA;GDA;GDA;GDA	ENST00000376989.3;ENST00000376986.1;ENST00000358399.3;ENST00000475764.1;ENST00000545168.1	TSS1500;TSS1500;TSS1500;TSS1500;5'UTR
cg17764322	-0.735926	2.42605	-5.75471	2.03448e-05	0.191007	2.46057	-4.59658	4.29489e-06	0.042604	chr2	236684609	-	cg17764322	16661263		CTTTTAAACRTTTAAATTTTTCCRTACCTAAAATTACCTTATATACAACC		II			NA	NA	NA	NA	NA	NA		OpenSea	CCTGTTGATTCCTTTTAAGCGTTTAAGTTTTTCCGTGCCTGGGATTGCCTTATGTGCAAC[CG]CCAGCTTCTGTCCTTTGAAGGTTTTCCTAAGATATTTTCCTAGTTTAATAGGAAGTGTGG	TTTTAAGCGTTTAAGTTTTTCCGTGCCTGGGATTGCCTTATGTGCAACCG	AGAP1;AGAP1;AGAP1	NM_001244888;NM_001037131;NM_014914	Body;Body;Body								AC064874.1	ENST00000409661.1	TSS200	AC064874.1	ENST00000409661.1	TSS200
cg18265887	-0.505003	-2.70843	-5.69037	2.32187e-05	0.191007	2.35829	-4.54511	5.49061e-06	0.0465703	chr22	37640250	-	cg18265887	76776883	43675943	TAAAAAATATCAATAATAACAACTCAAAACCAAACACATTTCTACAAACA	TAAAAAATATCGATAATAACAACTCAAAACCAAACGCGTTTCTACGAACG	I	C	Grn	NA	NA	NA	NA	NA	NA		OpenSea	GTGTCCGGAGCCTGGAGAGTGTCGGTGGTGACAGCTCAGGGCCAGGCGCGTTTCTGCGGG[CG]CAAGGGGTGTGGAGGCTGGTGAGGCGCCTGCTGAGGAGCAGCGGTGGTGGGGCAGGAGGA	CGCCCGCAGAAACGCGCCTGGCCCTGAGCTGTCACCACCGACACTCTCCA	RAC2;RAC2	NM_002872;NM_002872	1stExon;5'UTR						22:37639894-37640899	Promoter_Associated	RAC2;RAC2;RAC2;RAC2;RAC2;RAC2;RAC2	ENST00000401529.3;ENST00000249071.6;ENST00000405484.1;ENST00000401529.3;ENST00000249071.6;ENST00000405484.1;ENST00000406508.1	1stExon;1stExon;1stExon;5'UTR;5'UTR;5'UTR;5'UTR	RAC2;RAC2;RAC2;RAC2;RAC2;RAC2;RAC2;RAC2;RAC2;RAC2;RAC2	ENST00000401529.3;ENST00000249071.6;ENST00000469532.1;ENST00000405484.1;ENST00000401529.3;ENST00000249071.6;ENST00000405484.1;ENST00000441619.1;ENST00000441619.1;ENST00000469532.1;ENST00000406508.1	1stExon;1stExon;1stExon;1stExon;5'UTR;5'UTR;5'UTR;5'UTR;ExonBnd;3'UTR;5'UTR	chr22:37640165-37640495	3
cg18601261	0.387103	-4.25978	5.70774	2.24043e-05	0.191007	2.38596	4.57287	4.81095e-06	0.0450048	chr12	27397137	-	cg18601261	82636106	29713974	CCAAAAAAACAAAACTCACAAAAATTCAAAAAAACCACCCTAAAATTCCA	CCGAAAAAACAAAACTCGCGAAAATTCAAAAAAACCGCCCTAAAATTCCG	I	A	Red	NA	NA	NA	NA	NA	NA	chr12:27396982-27397646	Island	GCCACCGAGAAGCCGAGGAGGCAAGGCTCGCGAGAGTTCAGGGAGGCCGCCCTGAGATTC[CG]GCGAGGCCGCGGGTCCCACCTCCCGGGGGCGGGGCGAGGGCGGAGCGGGGAGAAGGGAGC	CCGAGGAGGCAAGGCTCGCGAGAGTTCAGGGAGGCCGCCCTGAGATTCCG	STK38L;STK38L	NM_015000;NM_015000	5'UTR;1stExon					12:27288204-27288993	12:27396682-27398019	Promoter_Associated	STK38L;STK38L;STK38L	ENST00000539577.1;ENST00000389032.3;ENST00000389032.3	TSS200;1stExon;5'UTR	STK38L;STK38L;STK38L;STK38L;STK38L;STK38L;STK38L;STK38L;STK38L;STK38L	ENST00000545470.1;ENST00000544367.1;ENST00000539863.1;ENST00000434385.2;ENST00000540996.1;ENST00000546286.1;ENST00000543246.1;ENST00000389032.3;ENST00000541191.1;ENST00000389032.3	TSS200;TSS200;TSS200;TSS200;TSS200;TSS200;TSS1500;1stExon;5'UTR;5'UTR	chr12:27396940-27397275	3
cg18870191	-0.316651	-1.59097	-5.67618	2.39071e-05	0.191007	2.33563	-4.53376	5.7943e-06	0.0465703	chr12	54185698	+	cg18870191	1710197		ACAAAAATAACCCAAAATAAAAACCAAACCTAAAACTCAATTAAAACAAC		II			NA	NA	NA	NA	NA	NA		OpenSea	GAATAACAGTAATAATAAAATCAATAATTGAATAAGAATGACAGCCTTCCCACCAGGGGG[CG]TTGTTCCAACTGAGCCTTAGGTTTGGCTCCTACCTTGGGCCACCCTTGCACCCTCCCTTC	CAAGGGTGGCCCAAGGTAGGAGCCAAACCTAAGGCTCAGTTGGAACAACG									12:54185493-54186429	Unclassified							chr12:54185580-54185875	3
cg18913332	-0.397898	-5.11464	-6.35314	6.10647e-06	0.172242	3.37702	-5.0753	3.86893e-07	0.0109129	chr2	113914682	-	cg18913332	20612566		AATAAACAAAAAATTTATAAAAACTCCAAACAATCCCTATCAAAACTCAC		II			NA	NA	NA	NA	NA	NA	chr2:113914681-113915396	Island	AGTGAATGGTAAATGAACAAGGGGTTTGTAGGGACTCCAGACAGTCCCTGTCAAGGCTCA[CG]CGTATCTGGGGCGGGCCTCAGTTTCCGGTTCAGGTACTGGAAAAATAACCGGAGGGCTTT	ATGAACAAGGGGTTTGTAGGGACTCCAGACAGTCCCTGTCAAGGCTCACG									2:113913893-113915678	Unclassified_Cell_type_specific	PSD4	ENST00000465917.1	TSS1500	PSD4	ENST00000465917.1	TSS1500	chr2:113914460-113915075	3
cg19477600	-0.513919	-5.23691	-6.42973	5.25278e-06	0.164288	3.48967	-5.13656	2.7981e-07	0.00907633	chr11	124632081	-	cg19477600	84710498	4750441	CCCCAAAAAAAAAATCATAACCCTCCCTAACCAAAACAAAATCAAAAACA	CCCCGAAAAAAAAATCATAACCCTCCCTAACCGAAACGAAATCAAAAACG	I	C	Grn	NA	NA	NA	NA	NA	NA	chr11:124632063-124633239	Island	GGTCACCAGGGGCCCCGGGAGGGAAATCATGGCCCTCCCTGGCCGGGACGGAGTCAGGGG[CG]CCAGCCGCGGGACGCACGGACCTGCAGGTGCCGAGGCTGCGCGACGGCCGGAGCGTGCGC	CGCCCCTGACTCCGTCCCGGCCAGGGAGGGCCATGATTTCCCTCCCGGGG	ESAM;ESAM	NM_138961;NM_138961	1stExon;5'UTR				TRUE	11:124137025-124138449			ESAM;ESAM;ESAM;ESAM;RP11-677M14.3	ENST00000278927.5;ENST00000442070.2;ENST00000278927.5;ENST00000442070.2;ENST00000504932.2	1stExon;1stExon;5'UTR;5'UTR;5'UTR	RP11-677M14.3;ESAM;ESAM;ESAM;ESAM;ESAM;ESAM;RP11-677M14.3	ENST00000532579.1;ENST00000417453.1;ENST00000278927.5;ENST00000442070.2;ENST00000417453.1;ENST00000278927.5;ENST00000442070.2;ENST00000504932.2	TSS1500;1stExon;1stExon;1stExon;5'UTR;5'UTR;5'UTR;5'UTR	chr11:124631085-124633750	3
cg19690825	-0.524767	-2.77917	-6.7015	3.09805e-06	0.164288	3.88086	-5.35397	8.60468e-08	0.00542663	chr12	57504254	+	cg19690825	79653215		AAAAAAACTATTTTAACTTTCRATCCTATAATCCCACAATCAAAAAACTC		II			NA	NA	NA	NA	NA	NA		OpenSea	CTGGGATCCTCGTCCGCCCGCTTGGTGGCCTAAACTCGCTTATCTCAACCCCTATCTGCC[CG]AGTCCTCTGATTGTGGGACCACAGGATCGAAAGTTAAAACAGCTTCTCTGAGTTGCCCAA	GAGAAGCTGTTTTAACTTTCGATCCTGTGGTCCCACAATCAGAGGACTCG	STAT6;STAT6;STAT6;STAT6;STAT6;STAT6	NM_001178081;NM_001178080;NM_001178078;NM_003153;NM_001178079;NR_033659	5'UTR;5'UTR;5'UTR;5'UTR;TSS200;Body				TRUE	12:55790471-55790658	12:57504006-57504591	Promoter_Associated	STAT6;STAT6;STAT6;STAT6;STAT6;STAT6;STAT6;STAT6	ENST00000535201.1;ENST00000538913.2;ENST00000542721.1;ENST00000537215.2;ENST00000454075.3;ENST00000300134.3;ENST00000543873.2;ENST00000556155.1	5'UTR;5'UTR;5'UTR;5'UTR;5'UTR;5'UTR;TSS200;5'UTR	STAT6;STAT6;STAT6;STAT6;STAT6;STAT6;STAT6;STAT6;STAT6;STAT6;STAT6;STAT6;STAT6;STAT6;STAT6;STAT6;STAT6	ENST00000535201.1;ENST00000538913.2;ENST00000542721.1;ENST00000537215.2;ENST00000555849.1;ENST00000553397.1;ENST00000556259.1;ENST00000554764.1;ENST00000454075.3;ENST00000553275.1;ENST00000300134.3;ENST00000555104.1;ENST00000543873.2;ENST00000557635.1;ENS	5'UTR;5'UTR;5'UTR;5'UTR;5'UTR;5'UTR;5'UTR;5'UTR;5'UTR;5'UTR;5'UTR;TSS200;TSS200;TSS200;1stExon;5'UTR;5'UTR	chr12:57504025-57505310	3
cg20001608	-0.391804	-6.4479	-5.67664	2.38846e-05	0.191007	2.33636	-4.53412	5.78428e-06	0.0465703	chr3	50387966	-	cg20001608	51741524		ACAACACRAAAAACTACTACCTTCAAACAACCAATTAAACTCTCRAAAAC		II			rs77008950	0.011729	NA	NA	NA	NA	chr3:50387959-50388681	Island	CATGCCTGCGTGCAGCACGGGAAACTACTGCCTTCAGGCAGCCAGTTGAGCTCTCGAGAA[CG]TCCCTCTTCCCGCCCAGTCCCGCGAGCCCGGGTGGCACCTGATAGGTGATCTTGGGTCCC	CAGCACGGGAAACTACTGCCTTCAGGCAGCCAGTTGAGCTCTCGAGAACG	NPRL2;CYB561D2;CYB561D2;CYB561D2	NM_006545;NM_007022;NM_001291284;NR_111912	Body;TSS200;TSS200;TSS200					3:50362964-50363685	3:50387733-50388926	Promoter_Associated	CYB561D2;CYB561D2;CYB561D2;CYB561D2	ENST00000424512.1;ENST00000418577.1;ENST00000419046.1;ENST00000425346.1	TSS1500;TSS1500;TSS1500;TSS200	NPRL2;NPRL2;NPRL2;NPRL2;NPRL2;NPRL2;CYB561D2;CYB561D2;CYB561D2;NPRL2;CYB561D2;NPRL2;NPRL2;NPRL2;NPRL2;CYB561D2	ENST00000476064.1;ENST00000487632.1;ENST00000461020.1;ENST00000479512.1;ENST00000469839.1;ENST00000492805.1;ENST00000424512.1;ENST00000418577.1;ENST00000419046.1;ENST00000493907.1;ENST00000490926.1;ENST00000487632.1;ENST00000461020.1;ENST00000479512.1;ENS	3'UTR;3'UTR;3'UTR;3'UTR;3'UTR;TSS1500;TSS1500;TSS1500;TSS1500;3'UTR;TSS1500;1stExon;1stExon;1stExon;TSS200;TSS200	chr3:50387865-50388075	3
cg20008101	-0.349609	2.46768	-5.96037	1.33825e-05	0.191007	2.78271	-4.7611	1.92543e-06	0.0277583	chr14	55595227	-	cg20008101	3771461		ACCTTCTAACTATATCTTCACAAAATAAAAATAACAAAAAATCTCTCTCC		II			NA	NA	NA	NA	NA	NA	chr14:55595697-55596692	N_Shore	TCACAGAGGGAGCCTTCTGGCTGTGTCTTCACAAGGTGGAAGTGGCAAGGGGTCTCTCTC[CG]GCCTCTTTTATTAGGGCACCAATCTCATTCATAAGGACCCTGCCCCTATGACCTAATCAC	CCTTCTGGCTGTGTCTTCACAAGGTGGAAGTGGCAAGGGGTCTCTCTCCG	LGALS3	NM_002306	TSS1500								LGALS3;LGALS3;LGALS3	ENST00000254301.9;ENST00000553755.1;ENST00000554715.1	TSS1500;TSS1500;TSS1500	LGALS3;LGALS3;LGALS3;LGALS3	ENST00000254301.9;ENST00000553755.1;ENST00000554715.1;ENST00000553493.1	TSS1500;TSS1500;TSS1500;5'UTR	chr14:55595205-55596075	3
cg20353544	-0.426997	-3.05104	-5.87442	1.59323e-05	0.191007	2.64899	-4.69234	2.70098e-06	0.0347083	chr4	8200899	-	cg20353544	57682254	27725909	TCATCCAAAAAAAAACTAATAATCAACCAACTACAATATCTATACAACCA	TCGTCCAAAAAAAAACTAATAATCAACCGACTACGATATCTATACAACCG	I	C	Grn	NA	NA	NA	NA	NA	NA		OpenSea	AGGGCCTGGACCTCGTCCAGGAAAGAGCTAATGATCAACCGGCTGCGGTGTCTGTGCAGC[CG]CCCTGGGCCTGCCTCTCCGTCACCGGCCCTCAGGCGCAGGGAGGAAGTAGGGCAGGAAGC	TCGTCCAGGAAAGAGCTAATGATCAACCGGCTGCGGTGTCTGTGCAGCCG	SH3TC1	NM_018986	TSS200				TRUE	4:8251799-8252482	4:8200670-8201152	Unclassified	SH3TC1;SH3TC1;SH3TC1;SH3TC1	ENST00000382516.3;ENST00000382521.3;ENST00000245105.3;ENST00000539824.1	TSS200;TSS200;TSS200;TSS200	SH3TC1;SH3TC1;SH3TC1;SH3TC1;SH3TC1;SH3TC1;SH3TC1;SH3TC1;SH3TC1	ENST00000507123.1;ENST00000506360.1;ENST00000502669.1;ENST00000382516.3;ENST00000382521.3;ENST00000245105.3;ENST00000457650.2;ENST00000510763.1;ENST00000509119.1	TSS200;TSS200;TSS200;TSS200;TSS200;TSS200;TSS200;5'UTR;5'UTR	chr4:8200560-8201070	3
cg21282546	-0.320814	-3.32958	-5.9011	1.50911e-05	0.191007	2.69064	-4.71369	2.43275e-06	0.0328801	chr2	113914765	-	cg21282546	11773199		AATACTAAAAAAATAACCRAAAAACTTTACAAAACCTACRACCCRATAAC		II			NA	NA	NA	NA	NA	NA	chr2:113914681-113915396	Island	TTTCCGGTTCAGGTACTGGAAAAATAACCGGAGGGCTTTGCAGAGCCTGCGGCCCGGTAG[CG]CACAGGCCAGACGACGGCGCCGTGCGGGGCGCGCAGGAGGTACCCGGCCTGCCCGGCGGC	GTACTGGAAAAATAACCGGAGGGCTTTGCAGAGCCTGCGGCCCGGTAGCG								2:113631166-113631855	2:113913893-113915678	Unclassified_Cell_type_specific	PSD4	ENST00000465917.1	TSS200	PSD4	ENST00000465917.1	TSS200	chr2:113914460-113915075	3
cg21354781	-0.337324	1.53654	-5.87183	1.60166e-05	0.191007	2.64493	-4.69026	2.72852e-06	0.0347083	chr6	164029556	+	cg21354781	88659591	28752588	CATACCCTAATTCAATTAACCACTTCCTACCTAAACATCATAATTTTACA	CGTACCCTAATTCAATTAACCACTTCCTACCTAAACGTCGTAATTTTACG	I	T	Red	NA	NA	NA	NA	NA	NA		OpenSea	AACATTAATGGGGGTCTCGCGTTAGTATTTGAAGAGTCATCCGCTTCTGAAAAGTGTTGA[CG]CAAAACCACGACGTCTAGGCAGGAAGTGGCCAATTGAACCAGGGCACGAGCTCTCATTTC	CGCAAAACCACGACGTCTAGGCAGGAAGTGGCCAATTGAACCAGGGCACG								6:163949258-163949560									chr6:164029460-164029710	3
cg21669441	-0.397012	-3.39335	-6.5208	4.39611e-06	0.164288	3.62224	-5.20941	1.89441e-07	0.00768121	chr15	83349864	+	cg21669441	32736206		AAAAATCAACTAATAAAAATCATTAAAAAACTTCTAACTAACAAAACCAC		II			NA	NA	NA	NA	NA	NA	chr15:83348839-83349865	Island	CGAAGGGTGGAAGGCCGGCTGCCGGTCACCACCCCTCCCGGAGCGCCCCTATACACGCAC[CG]TGGTCTTGTCAGCCAGAAGCTTCTCAATGACTTCTATCAGCTGATCCTTCTGGTCAGAGT	AGGATCAGCTGATAGAAGTCATTGAGAAGCTTCTGGCTGACAAGACCACG	AP3B2	NM_004644	Body						15:83348660-83350081	Promoter_Associated	AP3B2;RP11-752G15.3	ENST00000261722.3;ENST00000560650.1	ExonBnd;5'UTR	AP3B2;AP3B2;AP3B2;RP11-752G15.3	ENST00000543938.1;ENST00000559888.1;ENST00000261722.3;ENST00000560650.1	TSS1500;3'UTR;ExonBnd;5'UTR	chr15:83348825-83349875	3
cg22145810	-0.361134	-4.02482	-6.06958	1.07376e-05	0.191007	2.95073	-4.84846	1.24424e-06	0.022761	chr5	156887065	+	cg22145810	20780200		CAAAACTAAAACCRCCCRCAAAAAAACRCATACCTTCCTAAAATAAAAAC		II			NA	NA	NA	NA	NA	NA	chr5:156886969-156887440	Island	CGCCTCCTCACCTCTTGCCCCTAGCACGGGGCGGTGACTCCAGAGCTGGGAGCCTGGCAG[CG]TCCTCACCCCAGGAAGGCATGCGCCCCTCTGCGGGCGGCCCCAGCCCTGGGCCCCCTGCC	AGGGCTGGGGCCGCCCGCAGAGGGGCGCATGCCTTCCTGGGGTGAGGACG	NIPAL4;NIPAL4;NIPAL4;NIPAL4	NM_001172292;NM_001099287;NM_001172292;NM_001099287	5'UTR;5'UTR;1stExon;1stExon						5:156886966-156887528	Unclassified_Cell_type_specific	NIPAL4;NIPAL4;NIPAL4	ENST00000521390.1;ENST00000435489.2;ENST00000435489.2	TSS200;5'UTR;1stExon	NIPAL4;CTB-109A12.1;NIPAL4;NIPAL4;NIPAL4;NIPAL4;CTB-109A12.1;ADAM19	ENST00000519946.1;ENST00000519499.1;ENST00000521390.1;ENST00000435489.2;ENST00000435489.2;ENST00000519150.1;ENST00000519499.1;ENST00000517951.1	TSS1500;1stExon;TSS200;5'UTR;1stExon;TSS200;3'UTR;3'UTR	chr5:156886845-156887675	3
cg22773954	-0.55506	2.60381	-6.83796	2.38558e-06	0.164288	4.07226	-5.46313	4.6781e-08	0.00337212	chr18	69503710	-	cg22773954	32771886		ATCTAACTTTAAAATTATTTTCCTATCTAACATTACATTAAACAAATAAC		II			NA	NA	NA	NA	NA	NA		OpenSea	GATGCCGACTGATCTGGCTTTGAAATTATTTTCCTATCTAACATTACATTAGACAAATAA[CG]TTTGTCTCATTAGGCATCAATTGCCAATATGTTATATGAAAATAATATTCTCTAAGCTAT	TCTGGCTTTGAAATTATTTTCCTATCTAACATTACATTAGACAAATAACG											RP11-723G8.1	ENST00000563639.1	TSS1500	RP11-723G8.1	ENST00000563639.1	TSS1500
cg22902342	-0.552054	3.56626	-6.14704	9.1936e-06	0.191007	3.06861	-4.91043	9.0879e-07	0.0218362	chr8	29300238	+	cg22902342	15765570		AAAAACTATCATTTACCATAACTCTACAATATTCCTTTATAATAAATCCC		II			NA	NA	NA	NA	NA	NA		OpenSea	GACAGGTAAATAGACCAAACTGATGAACAGAGTTCAATAAGAGCCACACATATATGGACA[CG]GGATTTATCACAAAGGAACACTGCAGAGCCATGGTAAATGACAGTCTTTAATAAATAGTG	CGGGATTTATCACAAAGGAACACTGCAGAGCCATGGTAAATGACAGTCTT																			chr8:29300225-29300774
cg23305836	0.535902	-3.91186	5.96676	1.32108e-05	0.191007	2.79259	4.78007	1.75232e-06	0.0264375	chr5	21237420	-	cg23305836	55621165		TCTAACTACACACACATACTAATTACCACRAAAAATTTATTTAACTAAAC		II			NA	NA	NA	NA	NA	NA		OpenSea	TCTCTTTGATTTCTAACTGCACACACATGCTAATTGCCACGGAGAGTTTATTTAGCTGGA[CG]TTTGGGACATGTGGGTTACATTTTTATAGCTACTTCAGACAGAAAATCTTTTCAGTATAT	CGTCCAGCTAAATAAACTCTCCGTGGCAATTAGCATGTGTGTGCAGTTAG																			chr5:21236969-21237944
cg23669611	-0.393519	-2.22079	-7.24609	1.10845e-06	0.164288	4.6248	-5.78962	7.05468e-09	0.0015763	chr17	1901684	-	cg23669611	34620584	8800113	ATCTTCTCACTCTAAAACCAAAAACCCACACTAAAAAATCAAAATTACCA	ATCTTCTCGCTCTAAAACCGAAAACCCGCGCTAAAAAATCGAAATTACCG	I	C	Grn	NA	NA	NA	NA	NA	NA	chr17:1901126-1902197	Island	CCGCCCGGGAGGGTCTTCTCGCTCTAGAGCCGGGGGCCCGCGCTGAGAGATCGGGGTTAC[CG]CGCGGGGAGCCGCGGCCGCGCTGGGATCCGTTCCCTCTCGCGGGAGCCGCCGGCCGGGGA	GTCTTCTCGCTCTAGAGCCGGGGGCCCGCGCTGAGAGATCGGGGTTACCG	RTN4RL1	NM_178568	Body					17:1847891-1849111	17:1901263-1902163	Unclassified_Cell_type_specific	CTD-2545H1.2	ENST00000574520.1	5'UTR	CTD-2545H1.2	ENST00000574520.1	5'UTR	chr17:1901305-1902055	3
cg24144440	-0.27579	-0.391402	-5.67525	2.39533e-05	0.191007	2.33413	-4.53301	5.8149e-06	0.0465703	chr1	119526882	-	cg24144440	29630533		ATATCRATCTACCTACRTATCCTTAAATATACCTATCTAAATACCCACCC		II			NA	NA	NA	NA	NA	NA	chr1:119526782-119527192	Island	GTGTACGCGGAGTGTCGATCTGCCTGCGTGTCCTTGGATGTGCCTGTCTAGGTGCCCACC[CG]CGCGCGCCACCACATCCCCAGGCCTCTGGAACGCAGCTGCTGTGTGGCCCGGCCCGAAGT	TGTCGATCTGCCTGCGTGTCCTTGGATGTGCCTGTCTAGGTGCCCACCCG	TBX15	NM_152380	5'UTR			DMR		1:119328250-119329069			TBX15;TBX15	ENST00000344218.5;ENST00000207157.3	5'UTR;5'UTR	TBX15;TBX15	ENST00000344218.5;ENST00000207157.3	5'UTR;5'UTR	chr1:119526805-119528235	3
cg24401747	-0.297351	-2.1408	-5.85432	1.65978e-05	0.191007	2.61752	-4.67626	2.92155e-06	0.0364491	chr19	13274604	-	cg24401747	70777853		CCAAACATATCCAAATAAACTAAACTCAAAAACTAAAACCTCCCCATATC		II			NA	NA	NA	NA	NA	NA	chr19:13273652-13274116	S_Shore	CTTGTGTCTCCCCAAACATGTCCAAGTGAGCTGAGCTCAGGAGCTGAGGCCTCCCCATAT[CG]TGCTCCCCGCCTGGCCCTTTGGTGAATCCCTTTCTCAGAAGAAACCCTCAGGGGCCCTAG	CAAACATGTCCAAGTGAGCTGAGCTCAGGAGCTGAGGCCTCCCCATATCG					chr19:13274586-13274586		TRUE		19:13273223-13274772	Promoter_Associated							chr19:13273300-13275855	3
cg24465349	-0.434773	-2.83662	-5.91432	1.46916e-05	0.191007	2.71122	-4.72426	2.3096e-06	0.0318797	chr20	2506386	+	cg24465349	39625154		CTTATTTAACATATAATCAAAAAATAACTACAATCAATTAAACAACCCAC		II			NA	NA	NA	NA	NA	NA	chr20:2505159-2505979	S_Shore	AGCAAGTTTATTAAGAAAGCAAAGGAATAAAGAAGGGCTACTCCATAGGCAGAGCACCAG[CG]TGGGCTGCTCAACTGATTGTAGTTACTTCCTGACTATATGCCAAACAAGGGGTGGATTAT	TTGTTTGGCATATAGTCAGGAAGTAACTACAATCAGTTGAGCAGCCCACG	ZNF343	NM_001282495	TSS1500						20:2504643-2506500	Promoter_Associated	ZNF343	ENST00000358413.2	TSS1500	ZNF343;ZNF343	ENST00000358413.2;ENST00000445484.1	TSS1500;TSS1500	chr20:2505380-2506550	3
cg25615926	-0.306317	0.245654	-5.70852	2.2368e-05	0.191007	2.38722	-4.55963	5.12437e-06	0.0465703	chr11	110862216	-	cg25615926	16603577		ATTTCCAAATAAAATCTATAACTCTCTCCCAAAAAACTTATTTAAAAACC		II			NA	NA	NA	NA	NA	NA		OpenSea	CCTCCAAGGAAGTTTCCAAATGGAGTCTGTAGCTCTCTCCCAGGAGGCTTATTTGAGAGC[CG]GAGTGGTTGCAGGTGGATGCCACATGATTTCCTGCTTCTTGGTTTCTGGCCCTGATAGGG	CGGCTCTCAAATAAGCCTCCTGGGAGAGAGCTACAGACTCCATTTGGAAA							TRUE										chr11:110862160-110862370	3
cg25947489	-0.310478	-2.13391	-5.76924	1.97479e-05	0.191007	2.48358	-4.6082	4.06163e-06	0.0411716	chr8	95246814	+	cg25947489	92685495		ACAAAAATAATACRAAATAATATAAAACAAAACAACATCTCTAAATCACC		II			NA	NA	NA	NA	NA	NA		OpenSea	GTGTGGAGACAGCGCGGGCCGAGTCCCTGGGTTCCGGGGCAAGACTGTGGGCGTCTCCCG[CG]GTGACTCAGAGATGCTGCCCTGCCTCACACCATCTCGCACCATCTCTGTGGAGGCCGTGA	CAGAGATGGTGCGAGATGGTGTGAGGCAGGGCAGCATCTCTGAGTCACCG					chr8:95246535-95246535		TRUE	8:95315601-95316090									chr8:95246400-95247395	3
cg26074349	-0.367877	-2.50758	-6.58759	3.86069e-06	0.164288	3.71852	-5.26285	1.41842e-07	0.00637735	chr12	50426727	-	cg26074349	26711883		ACCAATAATAAAATTAATACTAATAAATAATTACRAATAACCTCCCRAAC		II			NA	NA	NA	NA	NA	NA	chr12:50426552-50426918	Island	CGCGCCCAGGCACCAATGATGGGGTTGGTGCTGATAGGTGGTTGCGGGTGACCTCCCGAG[CG]CGCCCGTACCCCACCGGCCCTCACCTCCCCAGGGGCGGCCGCCTGATCCGATGTCCCGAC	CCAATGATGGGGTTGGTGCTGATAGGTGGTTGCGGGTGACCTCCCGAGCG							TRUE	12:48712798-48713153						RACGAP1	ENST00000548247.1	5'UTR	chr12:50426285-50427350	3
cg26085663	-0.423615	4.05817	-5.69012	2.32309e-05	0.191007	2.35788	-4.54491	5.49593e-06	0.0465703	chr2	55537146	+	cg26085663	67660213		CCTTTTCAACCTATCTAATAATAACCTTTTTCTTCATAAAACTTTATTTC		II			NA	NA	NA	NA	NA	NA		OpenSea	GTACCAAAATAAAATACTGTGCAAGTACAACAGGAAGGTAAATATATCCATCTTAGATCA[CG]AAATAAAGCCCCATGAAGAAAAAGGCCATTATTAGATAGGCTGAAAAGGAAAGATAAGAA	CTTTTCAGCCTATCTAATAATGGCCTTTTTCTTCATGGGGCTTTATTTCG	CCDC88A;CCDC88A;CCDC88A	NM_018084;NM_001135597;NM_001254943	Body;Body;Body								CCDC88A;AC012358.8	ENST00000422883.2;ENST00000366287.3	TSS1500;5'UTR	CCDC88A;AC012358.8;CCDC88A	ENST00000444458.1;ENST00000366287.3;ENST00000474059.1	TSS1500;5'UTR;3'UTR
cg26286408	-0.390942	-2.89883	-6.07722	1.05739e-05	0.191007	2.96241	-4.85457	1.20645e-06	0.022761	chr3	12851742	+	cg26286408	14637256		ACCCAAACATTAAATCAAAATACRAATAACAATCRAACTAATAAACACCC		II			NA	NA	NA	NA	NA	NA	chr3:12851516-12851823	Island	TGCAGCACCGACCTCTTCGTCGAGCTCGCTGACCACCTACTGGACCGGCTGCCCGGCCCG[CG]GGTGCCCACCAGCCCGACTGCCATCCGCACCCTGATCCAATGTTTGGGCAGCGTCGGCCG	CCCAAACATTGGATCAGGGTGCGGATGGCAGTCGGGCTGGTGGGCACCCG	CAND2;CAND2	NM_001162499;NM_012298	Body;Body				TRUE	3:12826546-12826913	3:12851281-12852840	Promoter_Associated				CAND2	ENST00000446928.1	3'UTR	chr3:12851325-12851770	3
[truncated: 6 more columns]

## Sheet: ST8, DMPs Lindholm v HIV
Supplementary Table 8. Overlapping DMPS in persons with HIV and publicly available exercise training data (Lindholm et al., 2014)
Overlapping DMPS between Lindholm and our persons with HIV
LINDHOLM et al Epigenetics 9:12, 1557-1569 2014
ID	logFC	t	P.Value	adj.P.Val	CHROMOSOME	POSITION	TYPE	mean.beta.T2	mean.beta.T1	mean.delta.beta	sem.delta.beta	UCSC_RefGene_Name	UCSC_RefGene_Accession	UCSC_RefGene_Group	UCSC_CpG_Islands_Name	Relation_to_UCSC_CpG_Island	Phantom	DMR	Enhancer	HMM_Island	Regulatory_Feature_Name	Regulatory_Feature_Group	DHS
cg00528016	0.476357	4.86422	6.39281e-05	0.029934	8	10469596	II	0.7796	0.7141	0.0654	0.015	RP1L1	NM_178857	Body	chr8:10469795-10470069	N_Shore			NA				NA
cg00813378	-0.364422	-4.69508	9.75586e-05	0.0319865	1	1475209	I	0.1046	0.1336	-0.029	0.0062	C1orf70	NM_001114748	Body	chr1:1474962-1475220	Island		DMR	NA	1:1464706-1466525	1:1475047-1476608	Gene_Associated_Cell_type_specific	NA
cg04480129	0.464861	5.01389	4.40207e-05	0.0280193	5	66316631	II	0.9482	0.9308	0.0174	0.004	MAST4;MAST4	NM_015183;NM_001164664	Body;Body					TRUE				NA
cg05697785	0.405453	5.69826	8.13906e-06	0.0216705	10	75416760	II	0.926	0.9025	0.0234	0.0047	SYNPO2L	NM_001114133	TSS1500					NA				NA
cg07148051	0.388159	4.27638	0.000278312	0.0425126	5	151031393	II	0.859	0.8259	0.0331	0.0095								NA		5:151031173-151032492	Unclassified	NA
cg07824636	-0.655952	-5.11304	3.44011e-05	0.026945	1	221967245	II	0.8624	0.9093	-0.0469	0.0107								TRUE				NA
cg09841704	-0.475039	-4.26616	0.000285522	0.042773	15	81295984	II	0.8265	0.8702	-0.0436	0.0109	MESDC1;MESDC1	NM_022566;NM_022566	1stExon;3'UTR	chr15:81292793-81295609	S_Shore			NA				NA
cg09920557	-0.362799	-4.51411	0.000153462	0.035596	17	61553938	I	0.0493	0.0639	-0.0146	0.0036	ACE	NM_000789	TSS1500	chr17:61553834-61555063	Island			NA	17:58907466-58908795			NA
cg10472651	-0.506113	-5.54186	1.1932e-05	0.0222249	16	66555859	II	0.8084	0.8591	-0.0507	0.0107	TK2	NM_004614	Body					TRUE		16:66555843-66556428	Promoter_Associated	NA
cg10515731	-0.40358	-4.02683	0.000519209	0.0499346	2	220378996	I	0.0701	0.0914	-0.0213	0.0063	ACCN4;ACCN4;ACCN4;ACCN4	NM_182847;NM_018674;NM_018674;NM_182847	5'UTR;1stExon;5'UTR;1stExon	chr2:220377743-220377946	S_Shore			NA		2:220378513-220380002	Unclassified	TRUE
cg11379439	-0.385867	-5.31477	2.08698e-05	0.0238135	1	54205309	II	0.0588	0.0765	-0.0177	0.0034				chr1:54203402-54205310	Island			NA				NA
cg12546562	-0.41105	-4.33052	0.000243038	0.0413638	2	219262936	I	0.1213	0.1516	-0.0303	0.0069				chr2:219263098-219265556	N_Shore			TRUE	2:218970712-218971698	2:219262474-219263043	Promoter_Associated	NA
cg16023110	0.584159	6.33793	1.74615e-06	0.0178978	19	3838212	II	0.5513	0.4591	0.0922	0.0153	ZFR2	NM_015174	Body	chr19:3838022-3838223	Island			NA				NA
cg16767627	-0.474652	-4.40582	0.000201275	0.0393061	14	100196699	II	0.0874	0.1159	-0.0285	0.0069				chr14:100196443-100197077	Island			TRUE	14:99266209-99266723	14:100196193-100197292	Unclassified_Cell_type_specific	NA
cg19825277	0.406868	4.04959	0.000490554	0.0493206	1	56797691	II	0.936	0.9172	0.0188	0.0053								TRUE				NA
cg20698942	0.580831	5.10582	3.5024e-05	0.0270269	1	51910707	II	0.9382	0.9148	0.0234	0.0048	EPS15	NM_001981	Body					TRUE				NA
cg23842796	-0.412409	-4.63808	0.000112514	0.0329315	1	156358404	I	0.0776	0.1006	-0.023	0.0052				chr1:156358050-156358252	S_Shore		DMR	NA	1:154624633-154625187			TRUE
cg24428232	-0.258457	-4.31299	0.000253941	0.0415777	1	166124419	II	0.7241	0.7581	-0.034	0.0072	MIR921;FAM78B	NR_030626;NM_001017961	TSS1500;Body					NA				NA
cg24719133	0.402368	5.24177	2.49994e-05	0.0249213	17	1307844	II	0.8343	0.7942	0.0401	0.0077				chr17:1302606-1303889	S_Shelf			NA				NA
cg25119946	0.460711	4.23272	0.000310442	0.0437005	17	39558556	II	0.8256	0.7794	0.0461	0.0125								NA				NA
cg26118809	-0.44378	-4.30017	0.000262223	0.0418084	14	105663402	II	0.0468	0.0607	-0.0139	0.004				chr14:105662777-105663403	Island			NA	14:104733647-104734636			NA
cg26665891	-0.300929	-4.1468	0.000384836	0.0459964	1	204159832	I	0.1792	0.2094	-0.0302	0.0071	KISS1	NM_002256	Body	chr1:204159598-204159833	Island			NA	1:202426138-202426456			TRUE
OUR HIV COHORT
HIV cohort	logFC	AveExpr	t	P.Value	adj.P.Val	B	bacon.p	bacon.q	chr	pos	strand	Name	AddressA	AddressB	ProbeSeqA	ProbeSeqB	Type	NextBase	Color	Probe_rs	Probe_maf	CpG_rs	CpG_maf	SBE_rs	SBE_maf	Islands_Name	Relation_to_Island	Forward_Sequence	SourceSeq	UCSC_RefGene_Name	UCSC_RefGene_Accession	UCSC_RefGene_Group	Phantom4_Enhancers	Phantom5_Enhancers	DMR	X450k_Enhancer	HMM_Island	Regulatory_Feature_Name	Regulatory_Feature_Group	GencodeBasicV12_NAME	GencodeBasicV12_Accession	GencodeBasicV12_Group	GencodeCompV12_NAME	GencodeCompV12_Accession	GencodeCompV12_Group	DNase_Hypersensitivity_NAME	DNase_Hypersensitivity_Evidence_Count	OpenChromatin_NAME	OpenChromatin_Evidence_Count
cg00528016	-0.32051	0.911446	-4.17149	0.000844324	0.645238	-1.07663	4.96649e-05	0.0443912	chr8	10469596	-	cg00528016	48675933		CRACACTTACTTAATTACAAAAAAATCCAATAAACTATAAATATCCTTAC		II			NA	NA	NA	NA	NA	NA	chr8:10469795-10470069	N_Shore	TCAGGAGGCCTCGGCACTTGCTTGGTTACAGAGGAGTCCAGTGGGCTGTGGGTGTCCTTG[CG]GTAGTGAGAATGCCTGGGATGGCCTCTCGGGGCCACTCGGCCAAGGCCAGGGCTGCTGGG	CGCAAGGACACCCACAGCCCACTGGACTCCTCTGTAACCAAGCAAGTGCC	RP1L1	NM_178857	Body														chr8:10469345-10470035	3
cg00813378	0.474032	-2.13756	5.06201	0.000147182	0.645238	-0.0360512	2.62847e-06	0.0090926	chr1	1475209	-	cg00813378	5613376	89674271	ACACAATAACCTAAAAAAACTCATAACCAATCAACACCAAAAAACAAACA	ACGCGATAACCTAAAAAAACTCATAACCGATCAACGCCAAAAAACGAACG	I	A	Red	NA	NA	NA	NA	NA	NA	chr1:1474962-1475220	Island	TGTCCATCAAGCACGCGATGGCCTGGAAGAGCTCATGACCGGTCAGCGCCAAGGAGCGGG[CG]GGACGAAGCGGGGCTGGGGGTGGGGAGCGCAGGCCGGGGTCGGGGCAGCGCAAGCGGGGA	CGCCCGCTCCTTGGCGCTGACCGGTCATGAGCTCTTCCAGGCCATCGCGT	C1orf70	NM_001114748	Body			DMR		1:1464706-1466525	1:1475047-1476608	Gene_Associated_Cell_type_specific							chr1:1474560-1476135	3
cg04480129	-0.609609	3.26666	-4.67411	0.000311729	0.645238	-0.472614	5.79379e-06	0.0148263	chr5	66316631	+	cg04480129	58657115		AACCAAATTAAACCTACAAACTATAATCTATCTACACTTACTCTAAATAC		II			NA	NA	NA	NA	NA	NA		OpenSea	CTTTCAGTATGGAAAATAATCAGCAAGCCTTTTTTGTACCATAAGTAAAATGGATTGTGA[CG]CACTTAGAGCAAGTGTAGACAGACTACAGCCTGCAGGCCCAATCTGGCCACTGCCTGGTT	CGCACTTAGAGCAAGTGTAGACAGACTACAGCCTGCAGGCCCAATCTGGC	MAST4;MAST4	NM_015183;NM_001164664	Body;Body				TRUE
cg05697785	-0.514638	2.41494	-5.37515	8.13972e-05	0.559804	0.29665	2.0091e-07	0.00168973	chr10	75416760	+	cg05697785	1711422		TAACATAAATTAATATATTTATACACACCTACACACCTTTCCATAACCAC		II			rs12570126	0.391965	NA	NA	NA	NA		OpenSea	AAAAAAACAAACAAACAAACAAAAAACTATAAAAAAACAAATTACCTATTGCAATACATA[CG]TGGTCATGGAAAGGTGTGTAGGTGTGCATAAACATACCAACCCATGTTAATACAATCTCT	CGTGGTCATGGAAAGGTGTGTAGGTGTGCATAAACATACCAACCCATGTT	SYNPO2L	NM_001114133	TSS1500								SYNPO2L;RP11-464F9.19	ENST00000394810.2;ENST00000415661.1	TSS1500;5'UTR	SYNPO2L;RP11-464F9.19	ENST00000394810.2;ENST00000415661.1	TSS1500;5'UTR	chr10:75416725-75417015	3
cg07148051	-0.327251	1.94269	-4.27692	0.000683745	0.645238	-0.946551	3.22225e-05	0.0360941	chr5	151031393	-	cg07148051	50798962		TAAAACTAAAACCAAACCAAATCTCCTAACTTATCTCTTTTAACTTTTAC		II			NA	NA	NA	NA	NA	NA		OpenSea	CCAGTTACTTTTGGGACTGGAACCAGACCAGGTCTCCTGACTTGTCTCTTTTGACTTTTG[CG]CACTGCCTTCTCTTCTAAGCTCAACAACCAGACTTAGGGCAGAGAGGGCTCTGCCTCCTT	GGGACTGGAACCAGACCAGGTCTCCTGACTTGTCTCTTTTGACTTTTGCG									5:151031173-151032492	Unclassified	CTB-113P19.4	ENST00000564471.1	TSS1500	CTB-113P19.4	ENST00000564471.1	TSS1500
cg07824636	-0.556117	3.2114	-4.91202	0.000196319	0.645238	-0.20168	1.94205e-06	0.00769727	chr1	221967245	-	cg07824636	16727939		ATTTCCTAAACAACTTCTCTCCACTTCAAACCTATATCAATTCCTCTACC		II			NA	NA	NA	NA	NA	NA		OpenSea	AGGTCTCAGGCATTTCCTGGGCAGCTTCTCTCCACTTCAAGCCTGTATCAGTTCCTCTAC[CG]ATCAAGCCGGCATTTTCTGCCTTTCCCACCTCTGTGCTCTCTCCCTCTTCTCTTTTTCCT	CGGTAGAGGAACTGATACAGGCTTGAAGTGGAGAGAAGCTGCCCAGGAAA							TRUE										chr1:221966765-221967290	3
cg09841704	-0.363512	2.99449	-4.21711	0.000770575	0.645238	-1.02013	4.12337e-05	0.0407685	chr15	81295984	+	cg09841704	97800421		AACCCATAACCTCCTTCCTACCCAATAATAAAATTTAATTAAAAAATTCC		II			rs7169370	0.082055	NA	NA	NA	NA	chr15:81292793-81295609	S_Shore	GGAAGATATGTCATCTGCTGGTTGTGTTATCACTCCCACCCCCTACCCCAGCCCGTCTTC[CG]GAATTTCTCAACTAAATTTCATTATTGGGCAGGAAGGAGGTCATGGGTTCATTTCATTTT	ACCCATGACCTCCTTCCTGCCCAATAATGAAATTTAGTTGAGAAATTCCG	MESDC1;MESDC1	NM_022566;NM_022566	1stExon;3'UTR								MESDC1;MESDC1	ENST00000267984.2;ENST00000267984.2	1stExon;3'UTR	MESDC1;MESDC1	ENST00000267984.2;ENST00000267984.2	1stExon;3'UTR	chr15:81295725-81296115	3
cg09920557	0.456392	-3.46903	5.64014	4.98055e-05	0.559804	0.564323	1.55374e-07	0.00145285	chr17	61553938	+	cg09920557	87694417	57742985	AAACCTAACCAACTTCTTCACCAAACCATAATCAAAAAACAAAAACATCA	GAACCTAACCGACTTCTTCACCAAACCATAATCGAAAAACGAAAACGTCG	I	C	Grn	NA	NA	NA	NA	NA	NA	chr17:61553834-61555063	Island	AGACACCTAAGGTCCCCGCCTCCCTCCTCTCCCCCCCGCCACACCCCTACCCCCGGCAGG[CG]ACGTCCCCGCCCCTCGACCATGGCCTGGTGAAGAAGCCGGCCAGGCCCGATCAGCCCCAT	GGGCCTGGCCGGCTTCTTCACCAGGCCATGGTCGAGGGGCGGGGACGTCG	ACE	NM_000789	TSS1500					17:58907466-58908795			ACE;ACE;ACE	ENST00000538928.1;ENST00000290866.3;ENST00000428043.1	TSS1500;TSS1500;TSS1500	ACE;ACE;ACE	ENST00000538928.1;ENST00000290866.3;ENST00000428043.1	TSS1500;TSS1500;TSS1500	chr17:61553785-61555735	3
cg10472651	-0.484031	2.36725	-4.57834	0.000376179	0.645238	-0.584471	8.8727e-06	0.0188074	chr16	66555859	-	cg10472651	99622402		ACAATTTCTTACATCCTTCCCTAAAACCAAAAAAACCCCCCAATCTATAC		II			NA	NA	NA	NA	NA	NA		OpenSea	GTTACATCAGTACAATTTCTTGCATCCTTCCCTGAGGCCAAGAGAGCCCCCCAGTCTGTG[CG]GAATGGAATGGAAGAGCTCCCTTGTATACGTTATTTCCTTTTGTTTTCACAAGACCTTGT	CGCACAGACTGGGGGGCTCTCTTGGCCTCAGGGAAGGATGCAAGAAATTG	TK2	NM_004614	Body				TRUE		16:66555843-66556428	Promoter_Associated	TK2	ENST00000563369.1	3'UTR	TK2;TK2;TK2;TK2;TK2;TK2	ENST00000567357.1;ENST00000569718.1;ENST00000564792.1;ENST00000563369.1;ENST00000563478.1;ENST00000562484.1	3'UTR;3'UTR;3'UTR;3'UTR;3'UTR;3'UTR	chr16:66555780-66556335	3
cg10515731	0.673037	-3.70885	6.40268	1.27808e-05	0.559804	1.26526	2.38559e-09	0.000112928	chr2	220378996	+	cg10515731	2704206	8634407	CACTTAATAATTCAAAACATATCAACAACATTTCACCAACAACACAAACA	CGCTTAATAATTCAAAACATATCAACAACGTTTCACCGACAACACGAACG	I	T	Red	NA	NA	NA	NA	NA	NA	chr2:220377743-220377946	S_Shore	CCAGTCTTGGGATCTCTGTCCTGGGCTGGGGACTGCCCCCTCCCCTGGCCTGGCTCCTGA[CG]CCCGTGCTGCCGGTGAAACGCTGTTGACATGTCCTGAATTATTAAGCGTGGGGAGGGCTC	CGCCCGTGCTGCCGGTGAAACGCTGTTGACATGTCCTGAATTATTAAGCG	ACCN4;ACCN4;ACCN4;ACCN4	NM_182847;NM_018674;NM_018674;NM_182847	5'UTR;1stExon;5'UTR;1stExon						2:220378513-220380002	Unclassified	ASIC4;AC053503.11	ENST00000358078.4;ENST00000429882.1	TSS200;3'UTR	ASIC4;ASIC4;AC053503.11;ASIC4	ENST00000358078.4;ENST00000461395.1;ENST00000429882.1;ENST00000461395.1	TSS200;1stExon;3'UTR;5'UTR	chr2:220378585-220379295	3
cg11379439	0.31373	-2.43015	4.4915	0.000446439	0.645238	-0.68725	3.22528e-05	0.0360941	chr1	54205309	+	cg11379439	46632254		TTCTCCAATAAAAAAATTAAATTCTACAAAAAAACTTTTCAAACACTTTC		II			NA	NA	NA	NA	NA	NA	chr1:54203402-54205310	Island	TCGGTTTTCCCCTCCGTCAGATGGGAACGACGCTGTCTGCTAACGCGAAGCGGACAGATG[CG]AAAGTGCTTGAAAAGTTTTCTTGCAGAATCCAACCCTCTCACTGGAGAATTTGCAGAGAT	TCTCCAGTGAGAGGGTTGGATTCTGCAAGAAAACTTTTCAAGCACTTTCG																	chr1:54205160-54205435	3
cg12546562	0.533978	-2.38605	5.61947	5.17333e-05	0.559804	0.5439	1.7277e-07	0.00157659	chr2	219262936	+	cg12546562	97749926	26611287	TACTTCAAATCTACCAACAAAAACAAAAACAAAATTCCAACCTAAAAACA	TACTTCGAATCTACCGACAAAAACAAAAACGAAATTCCAACCTAAAAACG	I	A	Red	NA	NA	NA	NA	NA	NA	chr2:219263098-219265556	N_Shore	ATCCGGAGATAAAGCCGAGGCCCCACCCAGGGGGCCGGACCGCAGGGGAGACAGATGTCC[CG]CTCCCAGGCTGGAATCCCGCCTTTGCCCTTGCCGGTAGACCCGAAGCACGTCGCTTCCTT	TGCTTCGGGTCTACCGGCAAGGGCAAAGGCGGGATTCCAGCCTGGGAGCG							TRUE	2:218970712-218971698	2:219262474-219263043	Promoter_Associated	CTDSP1	ENST00000443891.1	TSS200	CTDSP1;CTDSP1;CTDSP1;CTDSP1;CTDSP1	ENST00000492545.1;ENST00000473420.1;ENST00000498160.1;ENST00000491064.1;ENST00000443891.1	TSS1500;TSS1500;TSS1500;TSS200;TSS200	chr2:219262480-219264655	3
cg16023110	-0.459496	0.490483	-4.60261	0.000358651	0.645238	-0.555978	7.97038e-06	0.0180871	chr19	3838212	+	cg16023110	11713561		ATATCCATAATCACAATATTCATCAAATATCAATAATCACRATATTCATC		II			rs116587211	0.014038	NA	NA	NA	NA	chr19:3838022-3838223	Island	ACTGTGACACTCGATGAACACCATGACCGTGACACCCGATGAACATCCCGACAATACATT[CG]ATGAACACCGTGACTACTGACATTTGATGAACACTGTGACTATGGACACTGAATGAACAG	CGATGAACACCGTGACTACTGACATTTGATGAACACTGTGACTATGGACA	ZFR2	NM_015174	Body														chr19:3838060-3838435	3
cg16767627	0.33603	-2.16659	4.62714	0.000341787	0.645238	-0.527282	1.82279e-05	0.0265338	chr14	100196699	-	cg16767627	98654851		ACRTAAAAATAAAATAACCACCCCCATTTCACAAATAAAACTCCCRAAAC		II			rs79983810	0.196706	NA	NA	NA	NA	chr14:100196443-100197077	Island	CTCTGGCCACGGCGTAGGGGTGGGATAGCCACCCCCATTTCACAGATGGGGCTCCCGAGG[CG]CGGTGAGGTCTGGCAGCTGCTGGGGGCGCAGGCACGGCCCCCCGGGCGGGTGTAGCGGTC	CGTAGGGGTGGGATAGCCACCCCCATTTCACAGATGGGGCTCCCGAGGCG							TRUE	14:99266209-99266723	14:100196193-100197292	Unclassified_Cell_type_specific							chr14:100196340-100196815	3
cg19825277	-0.386965	2.76532	-4.16004	0.000863947	0.645238	-1.09087	5.20253e-05	0.0453966	chr1	56797691	-	cg19825277	37689103		CTAAATAAATATTTATAACATAAATCAATAAACCAATAAACCTTTATCCC		II			NA	NA	NA	NA	NA	NA		OpenSea	TAAATAGCAGGCTGAGTAAATATTTGTGACATGAATCAATAAGCCAGTGAACCTTTGTCC[CG]TTATGGCACCAAGAAACCTTTCCCTCTCTCCTGGTTTGGGGCCTAAATGCTTCTGGAATA	CGGGACAAAGGTTCACTGGCTTATTGATTCATGTCACAAATATTTACTCA							TRUE										chr1:56797640-56798175	3
cg20698942	-0.648683	2.8666	-4.56265	0.000387979	0.645238	-0.602949	9.50728e-06	0.0193845	chr1	51910707	-	cg20698942	3617854		AAAACCAAAACAAACTAATCCTTTAAAAACTTCCCACAATCCTTTATATC		II			NA	NA	NA	NA	NA	NA		OpenSea	TGATTAAGTGAAAAGCCAAGGCAAACTGATCCTTTGAAAGCTTCCCACAGTCCTTTGTGT[CG]CATAATGACCTGCACAAATAAACAAAATGAATGGTATGTAAGTGCCACAACTGCAAAAAG	AAGCCAAGGCAAACTGATCCTTTGAAAGCTTCCCACAGTCCTTTGTGTCG	EPS15	NM_001981	Body				TRUE				EPS15	ENST00000371730.2	ExonBnd	EPS15	ENST00000371730.2	ExonBnd	chr1:51910525-51910710	3
cg23842796	0.567446	-2.79289	5.53168	6.08273e-05	0.559804	0.456301	2.7004e-07	0.0019479	chr1	156358404	+	cg23842796	9756928	80692554	CAAAAAAAATTCTCACAAACCATTAAACATTTACATAACCAACTCACCCA	CGAAAAAAATTCTCACAAACCGTTAAACATTTACATAACCGACTCGCCCG	I	C	Grn	NA	NA	NA	NA	NA	NA	chr1:156358050-156358252	S_Shore	CGCCCCGGCCCGTGCGCCCGCCGCCGCCGCCCAGGAACAATGCGGGCCAATGTCTCCGGG[CG]GGCGAGCCGGCTATGCAAATGCCCAACGGCCTGTGAGAATCCCCTTCGCCGCCGCCTGGG	CGAAGGGGATTCTCACAGGCCGTTGGGCATTTGCATAGCCGGCTCGCCCG						DMR		1:154624633-154625187			RP11-139I14.2	ENST00000451362.1	5'UTR	RP11-139I14.2	ENST00000451362.1	5'UTR	chr1:156357665-156358815	3
cg24428232	-0.465974	2.24123	-4.90637	0.000198473	0.645238	-0.208004	1.9943e-06	0.00782641	chr1	166124419	-	cg24428232	25784892		TTTCCAATTTAATTTAAACCTTTTATTTCCCAAATCTCCTCAACAAAAAC		II			NA	NA	NA	NA	NA	NA		OpenSea	GAGACTAGTCATTTCCAATTTGATTTAAACCTTTTGTTTCCCAAGTCTCCTCAGCAAGGA[CG]AAAGCAAACACTCAAGCAATATCCTGAATACTTCCTGATCATTCATTCATTTGGACATTC	CGTCCTTGCTGAGGAGACTTGGGAAACAAAAGGTTTAAATCAAATTGGAA	MIR921;FAM78B	NR_030626;NM_001017961	TSS1500;Body								MIR921;RP11-9L18.3	ENST00000401133.1;ENST00000451784.1	TSS1500;3'UTR	MIR921;RP11-9L18.3	ENST00000401133.1;ENST00000451784.1	TSS1500;3'UTR
cg24719133	-0.54832	1.17394	-4.93909	0.000186335	0.645238	-0.171489	1.70962e-06	0.00723394	chr17	1307844	-	cg24719133	95760235		AAATCAAAAATCCRCAAATACCCAAAAATCACCCAAATAAAAATAACCAC		II			NA	NA	NA	NA	NA	NA	chr17:1302606-1303889	S_Shelf	GTTGGTTCAGAGGATCAGGGATCCGCAGGTACCCAAGGATCACCCAGGTAAAAATGACCA[CG]AAGGAGTTGTAAAAGGGGACACGCATTCCAAATAGAAGGGAAGCTGTTGGCCGGGCACAG	CGTGGTCATTTTTACCTGGGTGATCCTTGGGTACCTGCGGATCCCTGATC																	chr17:1307665-1307915	3
cg25119946	-0.642517	2.11428	-4.62961	0.000340136	0.645238	-0.524399	7.06977e-06	0.0167858	chr17	39558556	-	cg25119946	8699331		TAAAACCATTTCAAATTATACACTTAATCCCAAAAAATTTTTTATACTTC		II			NA	NA	NA	NA	NA	NA		OpenSea	CGGCGAGGGGATGAAGCCATTTCAGGTTATGCACTTGATCCCAAAGAGTTTTTTGTGCTT[CG]CTCTCTAAGTGACTCATAAGCAGAATTCAGAGAACTGTTCTCATTAGAATCTTGTTCCCT	GAAGCCATTTCAGGTTATGCACTTGATCCCAAAGAGTTTTTTGTGCTTCG											AC003958.2;AC003958.2	ENST00000430006.1;ENST00000432258.1	TSS200;TSS200	AC003958.2;AC003958.2	ENST00000430006.1;ENST00000432258.1	TSS200;TSS200	chr17:39558420-39558875	3
cg26118809	0.559188	-3.01064	5.81617	3.61266e-05	0.559804	0.735172	6.19804e-08	0.000920475	chr14	105663402	+	cg26118809	1730921		RAACAAAATCAAATACAAAAAACAAAACCAAATCCCAAAAAATTCAATTC		II			rs147015287	0.0234	NA	NA	NA	NA	chr14:105662777-105663403	Island	CCGACCCTGCCCCGCGGTCTGACCCCCCCTTGGATCTGGCCCCGCCTCTACCTCCCCCGA[CG]AACTGAACCCCCTGGGATCTGGCCCTGCCCCTTGCACCTGACCCTGCCCGGAGATCTGAA	GGCAGGGTCAGGTGCAAGGGGCAGGGCCAGATCCCAGGGGGTTCAGTTCG								14:104733647-104734636									chr14:105663385-105663575	3
cg26665891	0.416105	-1.82176	4.35506	0.00058514	0.645238	-0.85126	5.63541e-05	0.0470416	chr1	204159832	+	cg26665891	63704834	10637976	AACCTACCATACACCAAAAAAAAACCAACTACTACTACCAAACTAAACCA	AACCTACCGTACACCGAAAAAAAACCAACTACTACTACCAAACTAAACCG	I	T	Red	NA	NA	NA	NA	NA	NA	chr1:204159598-204159833	Island	AGGCCCGGCTGCTGGGGGCTCCCGGAGCTCTCGGGGGGCGGGGACAGCGAGGTCCCCCGA[CG]GCTCAGCCTGGCAGTAGCAGCTGGCTTCCTCTCGGTGCACGGCAGGCTCTGCTCCCCGGG	CGGCTCAGCCTGGCAGTAGCAGCTGGCTTCCTCTCGGTGCACGGCAGGCT	KISS1	NM_002256	Body					1:202426138-202426456									chr1:204159325-204160250	3
[truncated: 5 more columns]

## Sheet: ST9, DMPs Lindholm v Con
Supplementary Table 9. Overlapping DMPS in HIV-uninfected controls and publicly available exercise training data (Lindholm et al., 2014)
DMPs that overlapped between Lindholm and our controls
LINDHOLM et al Epigenetics 9:12, 1557-1569 2014
ID	logFC	t	P.Value	adj.P.Val	CHROMOSOME	POSITION	TYPE	mean.beta.T2	mean.beta.T1	mean.delta.beta	sem.delta.beta	UCSC_RefGene_Name	UCSC_RefGene_Accession	UCSC_RefGene_Group	UCSC_CpG_Islands_Name	Relation_to_UCSC_CpG_Island	Phantom	DMR	Enhancer	HMM_Island	Regulatory_Feature_Name	Regulatory_Feature_Group	DHS
cg05627765	0.404274	5.13856	3.2289e-05	0.026494	15	70315909	II	0.9047	0.8767	0.028	0.0064								TRUE		15:70315592-70315965	Unclassified	TRUE
cg24605325	-0.416669	-4.65807	0.000107024	0.0326013	2	128168798	II	0.1022	0.1311	-0.0288	0.0068				chr2:128165848-128166198	S_Shelf		DMR	NA		2:128168379-128169036	Unclassified_Cell_type_specific	TRUE
OUR CONTROLS
Row.names	logFC	AveExpr	t	P.Value	adj.P.Val	B	bacon.p	bacon.q	chr	pos	strand	Name	AddressA	AddressB	ProbeSeqA	ProbeSeqB	Type	NextBase	Color	Probe_rs	Probe_maf	CpG_rs	CpG_maf	SBE_rs	SBE_maf	Islands_Name	Relation_to_Island	Forward_Sequence	SourceSeq	UCSC_RefGene_Name	UCSC_RefGene_Accession	UCSC_RefGene_Group	Phantom4_Enhancers	Phantom5_Enhancers	DMR	X450k_Enhancer	HMM_Island	Regulatory_Feature_Name	Regulatory_Feature_Group	GencodeBasicV12_NAME	GencodeBasicV12_Accession	GencodeBasicV12_Group	GencodeCompV12_NAME	GencodeCompV12_Accession	GencodeCompV12_Group	DNase_Hypersensitivity_NAME	DNase_Hypersensitivity_Evidence_Count	OpenChromatin_NAME	OpenChromatin_Evidence_Count
cg05627765	0.271882	2.45974	5.52283	2.30379e-05	0.58696	1.31345	8.6038e-07	0.0141664	chr15	70315909	+	cg05627765	10709593		TCTTAAATTCCCCRAAATTTACATAACCACTATACTTCTCRATATACCCC		II			NA	NA	NA	NA	NA	NA		OpenSea	CAATACAAATCTTTTTCCACCAAAGGGAGCTTCTTTCACCAAAATGTGGGGTGTTTGTTA[CG]GGGCACACCGAGAAGCACAGTGGTCATGTAAACCTCGGGGAACCCAAGACACCAGTCATC	CGGGGCACACCGAGAAGCACAGTGGTCATGTAAACCTCGGGGAACCCAAG							TRUE		15:70315592-70315965	Unclassified									chr15:70315401-70316769	6
cg24605325	-0.496908	-2.1734	-5.87023	1.07565e-05	0.565887	1.7644	1.3338e-08	0.000997298	chr2	128168798	-	cg24605325	5790212		ATAATTATATAACAAACTACCTTTTTACCCTAACAACAATAACAACCCTC		II			NA	NA	NA	NA	NA	NA	chr2:128165848-128166198	S_Shelf	GCTTTGAAAATATGGTTGTATGGCAGGCTGCCTTTTTACCCTGGCAACAGTGACAGCCCT[CG]TGTAGGCACATGTCCAAAGGAGGCCATCTCCTTCCATTTCTGGAATGTGAAAAATCTCAT	CGAGGGCTGTCACTGTTGCCAGGGTAAAAAGGCAGCCTGCCATACAACCA						DMR			2:128168379-128169036	Unclassified_Cell_type_specific							chr2:128168680-128169075	3
[truncated: 5 more columns]
